# Supplementary material for: The CLAVATA receptor FASCIATED EAR2 responds to distinct CLE peptides by signaling through two downstream effectors
Source: eLife. 2018 Mar 15;7:e35673. doi: 10.7554/eLife.35673 (PMC5854466; doi:10.7554/eLife.35673)
Supplement: Figure 1—source data 1. [file elife-35673-fig1-data1.xlsx]

## Sheet: Figure 1B
Figure 1B- Source data. Transactivation of ZmFCP1 in fea3 segregation
transgenic genotype	Non-transgenic		pOp::ZmFCP1		pYABBY14::LhG4		pOp::ZmFCP1>pYABBY14::LhG4
fea3 genotype	WT	fea3	WT	fea3	WT	fea3	WT	fea3
SAM size (μm)	133.717	149.795	133.481	142.904	142.01	123.748	90.89	101.707
	134.797	149.288	132.738	141.862	144.984	117.128	83.935	112.355
	139.521	148.935	129.145	134.515	133.392	148.586	91.15	115.956
	126.816	148.883	125.543	143.574	141.024	146.901	80.104	101.824
	132.094	152.302	140.213	122.8	139.572	153.64	91.387	114.737
	139.133	151.713	126.624	131.822	133.103		87.502
	136.07	150.31	129.518	120.156	144.996		90.651
	137.82		125.936	144.97	123.778
	142.875			151.294	137.101		93.562
	137.071			142.539	144.265		93.783	115.131
	131.113				141.027			115.473
	130.579				148.5		92.451	113.697
	130.942	146.513			141.731		97.844	106.937
	134.181	148.404			140.338		95.408
	132.483	145.807	134.789		134.178	146.901	79.152
		129.86	130.002		133.578	153.64	63.311	115.453
			133.82		132.026	144.503	82.377	96.558
			137.506		129.5	147.38	55.117	111.383
			138.523		131.658	146.421	71.607	107.804
			137.482		140.338	137.187	63.015	108.986
			124.832		132.395	138.623	77.001	116.772
			136.044				63.484
							73.21
	133.528	152.2	135.93	145.46	129.945	159.897	76.307	108.852
	127.701	165.667	125.299	148.833	132.378	160.829	92.851	102.302
	130.592	152.661	129.343	145.461	136.202	155.202	97.91	110.687
	138.657	169.497	130.37	146.901	144.503	157.48	90.034	104.064
	148.821	152.302	134.666	147.419	147.38	157.942	95.033	103.34
	135.4	151.713	134.299	150.298	146.421	152.673	88.898	98.31
	141.62	150.31	126.28	147.256	137.187	159.4	92.815
	141.686	154.168	120.622	148.935	138.623	160.608	84.175
	144.987	156.69	133.267	148.883		159.4	88.597
	127.699	155.56	139.701	138.619			99.721
	149.8		133.236				90.753
	144.762		134.347				96.342
	145.1		124.259				97.485
			138.739
							74.562
							77.464
							84.259
							80.654
							80.652
							85.424
							77.072
Average	136.77	151.551	131.885	142.225	138.005	148.957	84.5841	108.682
STDEV	6.37636	7.54158	5.23624	8.6773	6.19019	11.8232	11.5911	6.13422

## Sheet: Figure 1C
Figure 1C- Source data. CLE peptide treatments in fea2 segregation
Peptide	sCLV3			FCP1 30μM			ZmCLE7
Concentration	30μM			30μM			30μM
Genotype	WT	fea2		WT	fea2		WT	fea2
SAM size (μm)	88.786	101.15		55.009	73.884		75.374	94.931
	81.662	99.726		72.01	103.684		55.735	88.818
	94.304	88.951		54.647	80.221		55.689	90.854
	83.522	92.864		32.762	75.265		43.389	68.688
	102.232	95.438		56.62	87.946		61.375	83.385
	85.427	97.904		55.128	88.43		55.376	85.616
	85.545	90.226		23.546	85.329		64.18	83.485
	86.986	95.523		48.714	82.37		75.848	81.265
	90.205	89.148		40.698	83.223		45.578	84.867
	79.849	100.785		48.233	77.47		50.495	76.62
	98.745	92.941		51.292	88.244		67.484	90.28
	94.066	87.649		36.023	82.426		70.757	95.553
	86.793	83.027		51.471	70.754		69.781	83.636
	85.546	91.036		71.996	87.828		61.49	93.861
	84.482	88.31		61.497	87.554		57.785	98.556
	91.664	88.305		58.057	84.263		68.739	90.648
	88.188	99.827		67.37	85.702		64.972	88.123
	85.187	93.404		67.669	82.519		66.163	94.962
	86.15	88.171		69.087	82.941		68.679	95.408
	89.51	95.263		69.767	83.263		73.41	85.227
	83.24	95.294		68.642	87.021		63.311	92.907
	93.347	97.544		69.468	86.412		67.609	84.904
	89.355	95.384		71.166			64.086	84.883
	81.363	101.171		71.558			72.276
	96.954	100.529		70.068			75.533
		104.404		71.672			63.377
		97.909		70.91			68.151
		92.649		65.904			57.895
							73.731
Average	88.5243	94.4476		58.9637	83.9431		64.0782	87.7164
STDEV	5.61888	5.26843		13.4587	6.57617		8.60662	6.90362
sCLV3 = control, scrambled peptide

## Sheet: FIgure 1D
Figure 1D- Source data. CLE peptide treatments in fea2;fea3 segregation
Peptide	sCLV3					ZmFCP1
Concentration	30μM					30μM
Genotype	WT	fea2	fea3	fea2;fea3		WT	fea2	fea3	fea2;fea3
SAM size (μm)	113.905	107.283	96.146	98.14		57.134	69.007	82.367	96.074
	98.436	107.336	96.165	108.918		45.176	86.5	86.112	98.946
	89.674	112.427	101.461	114.046		78.968	85.592	84.153	100.412
	91.563	106	117.437	104.108		79.471	93.706	76.217	100.257
	95.437	99.426	101.441	110.286		69.112	92.958	82.545	100.933
	104.372	112.001	100.839	98.823		73.998	85.053	91.876	96.654
	95.98	100.63	103.489	105.721		78.775	86.986	74.145	98.035
	104.204	110.21	97.697	105.116		76.115	85.461	87.21	96.844
	95.308	110.695	107.286	115.113		81.639	91.94	78.674
	103.651	107.473	113.654	105.991		67.657	87.406	88.112
	103.577	107.348	93.853			65.133	87.766	87.593
	102.281		104.478			77.132
	98.954	102.304	99.553	102.707		81.171	84.514	82.765	95.652
	98.323	104.913	96.676	101.148		82.712	87.091	91.442	98.794
	102.797	95.736	104.633	88.809		78.421	86.457	81.212	99.302
	91.144	98.244	95.389	119.405		77.426	91.726	73.357	95.286
	89.265	86.905	108.161	96.326		74.686	93.519	86.197	93.183
	98.967	114.5	92.743	107.984		61.733	73.743	89.287	93.935
	101.173	97.883	98.249	95.73		68.923	87.07	83.319	93.176
	106.612	88.883	102.768	99.383		70.653	89.115	87.985	94.575
	94.654	114.452	92.283	93.964		65.793	91.982	90.895	106.075
	92.352	93.028	91.833	117.69		83.446	85.461	91.438	103.806
	96.567	99.632	95.115	113.241		77.95		84.588
		82.592		96.103
		98.256
	95.856	90.54	88.003	96.42		67.836	93.922	92.277	116.583
	102.636	96.809	116.175	105.102		80.021	94.683	91.265	110.604
	96.617	93.75	98.932	95.317		73.498	87.932	78.476	106.117
	99.765	98.276	96.677	102.921		67.578	83.463	87.937	97.069
	98.663	106.941	80.273	98.564		64.636	87.047	93.871	110.788
	98.283	101.308	99.974	108.673		67.643	92.09	82.589	113.865
	89.545	98.27	103.143	111.743		64.153	90.292	89.683	106.832
	111.571	87.668	100.114	113.661		75.945	85.272	85.272	97.485
	97.768	89.596	103.822	97.491		62.984	84.905	87.233	94.6
	96.921	104.528	106.352	111.201		53.143	87.415	92.579	93.164
	105.875	97.928	94.231	104.309		64.643	88.702	83.742	98.916
	99.228	107.258				52.598			99.995
	96.663	97.93				75.355
	93.863	94.416				77.464
	93.678	88.328
Average	98.5823	100.3	99.9719	104.368		70.8303	87.4617	85.6489	100.265
STDEV	5.687	8.26419	7.57276	7.63513		9.15218	5.31942	5.3701	6.34194
sCLV3 = control, scrambled peptide
