# Supplementary material for: The CLAVATA receptor FASCIATED EAR2 responds to distinct CLE peptides by signaling through two downstream effectors
Source: eLife. 2018 Mar 15;7:e35673. doi: 10.7554/eLife.35673 (PMC5854466; doi:10.7554/eLife.35673)
Supplement: Figure 2—source data 1. [file elife-35673-fig2-data1.xlsx]

## Sheet: Figure 2C
Figure 2C-Source data. SAM size of Zmcrn segregation
Zmcrn genotype	WT		Zmcrn
SAM size (μm)	106.846		130.425
	105.637		129.109
	106.36		127.789
	114.642		127.91
	115.74		128.626
	103.486		125.393
	113.018		122.161
	117.848		135.453
	113.246		134.375
	107.431		126.113
	107.069		126.532
	114.977		137.975
	100.306		135.162
	113.24		131.86
	105.871		128.626
	110.133		130.804
	104.658		131.165
	109.958		134.736
	109.239		129.166
	109.036		132.229
	105.017		124.317
	114.275		135.515
	118.509		125.522
	109.85		124.404
	111.824		127.763
	103.061		130.71
	111.084		131.761
	110.859		134.31
	114.921		133.088
	103.651		125.603
	111.622		129.263
	103.755		128.638
	107.789		135.418
	107.484		128.435
	112.707		123.14
	103.082		136.535
	111.276
	111.362
	102.173
	104.853
Average	109.197		130.001
STDEV	4.58228		4.10783
