# Supplementary material for: The CLAVATA receptor FASCIATED EAR2 responds to distinct CLE peptides by signaling through two downstream effectors
Source: eLife. 2018 Mar 15;7:e35673. doi: 10.7554/eLife.35673 (PMC5854466; doi:10.7554/eLife.35673)
Supplement: Figure 3—source data 1. [file elife-35673-fig3-data1.xlsx]

## Sheet: Figure 3B
Figure 3B- Source data. SAM size of Zmcrn;fea2 segregation
Genotype	WT		Zmcrn		fea2		Zmcrn;fea2
SAM size (μm)	143.436		164.524		161.834		175.471
	142.335		157.155		180.167		196.982
	133.688		146.841		186.602		176.214
	130.094		153.42		168.92		180.19
	147.89		156.69		170.762		195.07
	137.284		166.703		175.738		174.303
	140.882		164.254		168.107		197.419
	147.028		171.187		184.001		198.22
	145.547		170.997		167.109		195.994
	141.696		172.635		189.065		168.272
	136.586		144.032		172.873		181.188
	133.688		169.865		174.658		176.315
	138.416		172.11		188.281		182.568
	132.633		169.684		168.073		186.393
	136.563		167.832		181.086		167.189
	139.804		155.702		175.095		180.513
	139.69		173.095		182.042		176.5
	143.436		172.038		169.228		184.53
	142.335		168.151		174.419		181.089
	133.688		173.381		193.371		168.256
	130.094		153.993		182.665		164.673
	147.89		175.661		173.22		153.297
	137.284		163.444		190.673		159.011
	140.882		162.527		180.766		160.448
	147.028		165.447		175.039		176.375
	145.547		161.943		174.017		175.855
	141.696		166.032		188.4		172.985
	136.586		174.157		184.368		172.612
	133.688		175.558		195.944		174.417
	138.416		163.206		159.383		170.638
	135.365		164.156		181.254		169.157
	145.906		160.432		163.413		176.745
	134.454		169.228		165.76		154.703
	140.875		177.272		160.801		146.199
	132.969		178.286		173.991		201.612
	140.164		176.945		160.003		180.77
	138.73		164.622		181.488		183.447
	139.116		175.889		163.993		199.517
	141.999				182.761
	139.801
	134.047
	137.697
	142.701
	143.789
	146.287
	138.092
	145.906
	144.121
Average	139.747		166.292		176.138		177.24
STDEV	4.81511		8.33947		9.75552		13.2703

## Sheet: Figure 3E
Figure 3E- Source data. SAM size of Zmcrn;ct2 segregation
Genotype	WT		Zmcrn		ct2		Zmcrn;ct2
SAM size (μm)	130.99		156.602		147.903		223.826
	143.586		160.732		147.941		180.344
	143.219		169.132		152.108		210.153
	149.337		166.252		141.062		169.393
	158.339		154.375		156.078		160.255
	153.763		140.704		152.591		168.891
	129.745		146.1		148.619		189.101
	147.79		166.98		151.874		206.749
	143.019		159.054		153.058		180.068
	147.925		170.808		147.328		178.484
	135.667		175.629		157.617		204.396
	137.125		172.328		144.321		172.769
	137.149		171.301		148.369		170.818
	141.42		167.33		145.199		180.886
	146.871		161.752		157.013		173.239
	128.474		141.436		165.586		201.264
	145.56		170.334		146.641		218.371
	147.897		149.372		149.337		177.078
	147.78		151.136		147.646		224.078
	141.06		148.264		161.946		208.731
	130.033		174.526		169.393		197.676
	125.959		166.623		153.706		180.889
	125.649		161.572		185.325		190.731
	140.647		175.635		163.131		213.073
	146.417		161.212		183.772		175.126
	139.26		146.462		151.653		202.488
	140.2		165.189		161.572		212.09
	151.692		176.686		149.7		181.859
	139.628		166.514		168.231		209.685
	127.67		152.318		154.735
	144.906				146.486
	143.959				175.638
	125.947				161.938
	127.39				182.865
	128.13				182.328
	133.513				150.416
	137.715				148.266
	138.674				175.132
	148.257				151.643
	135.31				155.274
					157.761
					146.46
	139.692		161.545		157.087		191.811
	8.52347		10.6371		11.8266		18.5712
