# Supplementary material for: The CLAVATA receptor FASCIATED EAR2 responds to distinct CLE peptides by signaling through two downstream effectors
Source: eLife. 2018 Mar 15;7:e35673. doi: 10.7554/eLife.35673 (PMC5854466; doi:10.7554/eLife.35673)
Supplement: Figure 5—source data 1. [file elife-35673-fig5-data1.xlsx]

## Sheet: Figure 5B
Figure 5B-Source data. CLE peptide treatments in ct2 segregation
Peptide	sCLV3			ZmFCP1			ZmCLE7
Concentration	30μM			30μM			30μM
Genotype	WT	ct2		WT	ct2		WT	ct2
SAM size (μm)	95.451	87.56		57.233	68.303		71.062	80.71
	88.096	92.788		67.532	53.859		57.647	68.34
	94.45	105.002		58.998	65.265		64.532	73.027
	87.018	83.794		74.8	66.948		44.905	82.407
	82.348	101.185		37.154	64.307		67.444	88.708
	92.855	89.122		41.47	61.992		52.791	84.534
	85.944	97.408		38.059	47.149		65.818	81.09
	93.137	82.211		69.469	68.283		69.444	72.064
	83.065	80.918		68.967	53.845		68.32	88.637
	77.676	91.727		70.757	64.447		67.678	84.362
	93.85	82.167			57.017		46.32	81.928
	86.335	81.987			54.593		47.062
		82.407			61.603
		80.585			64.287
		83.955
	89.896	87.859		69.245	46.276		38.682	74.255
	84.164	95.412		51.076	40.246		69.76	82.962
	92.148	95.288		55.432	68.198		41.342	86.308
	87.625	94.708		66.792	39.35		69.52	78.267
	82.793	88.929		61.761	64.248		44.576	76.512
	89.906	94.959		71.557	71.595		39.793	84.153
	84.007	101.901		73.566	53.955		70.845	83.204
	96.368	96.904		73.707			64.681	66.773
		95.049					64.5
							59.573
	87.245	91.133		74.114	77.342		69.999	74.074
	87.775	94.492		45.218	75.767		52.341	82.884
	89.589	103.364		76.929	40.505		56.112	68.32
	94.271	95.94		48.392	59.828		63.986	84.622
	87.618	103.861		69.354	57.474		64.547	78.261
	97.671	83.463		74.597	76.893		67.002	87.518
	93.353	89.215		54.976	46.313		55.595	95.187
	94.495	95.695		76.336	79.994		65.568	88.457
	88.679	94.976			62.871		72.197	85.846
	90.476	87.262			73.875		69.413	68.645
	93.306	87.957			78.033			93.625
	86.974	84.575			72.797			78.637
		95.161			72.709			83.67
		91.134			65.716
		91.878			72.944
		93.542			64.29
		86.817
		88.018
		87.068
Average	89.3308	91.1483		62.5958	62.5167		60.0955	80.8746
STDEV	4.72004	6.57591		12.5126	11.1314		10.5202	7.29673
sCLV3 = control, scrambled peptide

## Sheet: Figure 5D
Figure 5D-Source data. CLE peptide treatments in Zmcrn segregation
Peptide	sCLV3			ZmFCP1			ZmCLE7
Concentration	30μM			30μM			30μM
Genotype	WT	Zmcrn		WT	Zmcrn		WT	Zmcrn
SAM size (μm)	86.699	106.127		63.357	87.212		62.331	59.471
	90.833	100.966		33.119	74.225		53.731	78.15
	75.664	86.516		40.322	73.106		62.364	71.762
	73.626	98.327		52.374	69.125		67.961	68.56
	82.579	93.776		73.195	75.267		63.693	81.984
	86.336	91.363		47.156	82.169		75.512	79.59
	79.686	97.136		49.806	70.634		76.716	76.182
	82.764	87.957		50.289	82.828		76.479	86.586
	79.329	96.057		74.875	67.016		47.024	71.919
	79.145	97.489		33.376	65.507		66.545	79.159
	81.48	81.485		52.076			74.639	76.598
	83.459	91.741		58.347			57.869	65.506
	90.658	89.217		71.18			77.297	61.497
	92.816	91.87		58.809			47.645	61.497
	80.401	91.134		70.61			64.973	58.19
	92.633	102.885					49.981	58.19
		91.099					55.937
		89.001
	85.34	90.974		46.995	80.558		72.638	55.483
	84.381	87.509		53.937	82.959		56.683	73.026
	88.456	88.228		62.568	82.299		67.241	56.959
	84.863	87.023		55.619	80.822		56.818	75.155
	85.822	88.941		39.793	70.761		28.816	39.169
	78.388	88.277		63.29	70.192		44.321	43.175
	87.034	100.448		64.006	68.739		44.991	50.28
	73.715	87.378		36.955	74.931		69.399	71.578
	82.35	87.021		69.401	78.714		70.492	59.053
	78.573	85.845		55.621	74.308		59.452	52.74
	74.599	84.872						64.94
	85.58	92.539						72.156
	86.538	93.989
	89.423	90.382
	90.366	98.764
	89.415	98.188		59.694	77.669		60.345	70.597
	88.341	88.459		47.038	81.445		32.972	55.238
	76.234	89.536		43.772	77.514		54.826	63.035
	77.309	83.197		50.963	78.782		35.718	75.751
	81.527	86.954		54.002	79.855		57.089	52.021
	78.753	82.202		51.139	80.311		61.372	78.401
	72.724	90.137		60.228	81.113		73.833	67.604
	73.474	81.265		66.064	88.096		63.048	68.893
	81.042	84.681		61.581	88.842		43.381	60.73
	78.51	86.838		33.541	78.233		60.496	56.991
	80.309	82.583		38.846			41.81	69.129
	84.268	85.227		62.109			53.091	62.566
	83.078	97.811		54.424			45.27
	75.765	97.091		57.773			50.415
	72.412			53.476			33.276
	75.757			50.852			33.582
	78.588			47.263			41.712
	71.925			45.159			60.889
	76.231			52.664
	78.869			47.139
				56.489
Average	81.7268	90.8618		53.7237	77.4411		56.7705	65.7378
STDEV	5.72467	5.93584		10.5829	6.16637		13.158	10.7625
sCLV3 = control, scrambled peptide

## Sheet: Figure 5F
Figure 5F- Source data. ZmFCP1+ZmCLE7 double peptide treatments in ct2, Zmcrn and fea2 segregation
	These sCLV3 data are identical to those in Figure 1C, Figure 5B and 5D
Peptide	sCLV3			sCLV3			sCLV3			ZmFCP1+ZmCLE7			ZmFCP1+ZmCLE7			ZmFCP1+ZmCLE7
Concentration	30μM			30μM			30μM			each, 30μM			each, 30μM			each, 30μM
Genotype	WT	ct2		WT	Zmcrn		WT	fea2		WT	ct2		WT	Zmcrn		WT	fea2
SAM size (μm)	95.451	87.56		86.699	106.127		88.786	101.15		73.354	50.6		51.314	54.377		39.374	82.326
	88.096	92.788		90.833	100.966		81.662	99.726		68.828	47.709		40.428	55.279		56.843	90.627
	94.45	105.002		75.664	86.516		94.304	88.951		38.115	68.012		38.268	46.826		54.21	83.901
	87.018	83.794		73.626	98.327		83.522	92.864		51.469	46.088		59.367	64.923		55.719	88.469
	82.348	101.185		82.579	93.776		102.232	95.438		62.583	55.05		58.682	62.075		38.637	81.509
	92.855	89.122		86.336	91.363		85.427	97.904		54.296	68.01		58.733	48.466		51.122	93.518
	85.944	97.408		79.686	97.136		85.545	90.226		40.5	69.63		52.512	66.005		66.96	75.858
	93.137	82.211		82.764	87.957		86.986	95.523		55.4	50.856		40.036	67.323		67.481	77.723
	83.065	80.918		79.329	96.057					59.691	43.173		57.777	49.911		56.02	80.279
	77.676	91.727		79.145	97.489					65.452	42.921		51.446	48.24		55.592	89.635
	93.85	82.167		81.48	81.485
	86.335	81.987		83.459	91.741		90.205	89.148		71.916	44.68		46.385	61.258		48.543	87.306
		82.407		90.658	89.217		79.849	100.785		70.496	53.312		55.137	56.191		36.268	89.167
		80.585		92.816	91.87		98.745	92.941		79.2	66.57		62.078	65.213		64.523	84.016
		83.955		80.401	91.134		94.066	87.649		43.203	72.44		46.697	57.54		61.963	88.906
				92.633	102.885		86.793	83.027		63.083	73.566		37.734	67.062		56.279	85.6
	89.896	87.859			91.099		85.546	91.036		58.253	53.131		37.559	59.624		45.509	90.445
	84.164	95.412			89.001		84.482	88.31		48.924	46.662		64.735	61.989		61.443	89.545
	92.148	95.288					91.664	88.305		65.092	70.845		50.083	56.791		51.677	85.365
	87.625	94.708		85.34	90.974					74.087	55.058		43.867	61.594		72.892	76.679
	82.793	88.929		84.381	87.509					67.002	52.1		63.747	46.309		63.824	85.461
	89.906	94.959		88.456	88.228
	84.007	101.901		84.863	87.023		88.188	99.827		53.595	74.9		52.499	37.94		45.19	82.561
	96.368	96.904		85.822	88.941		85.187	93.404		63.547	65.143		34.483	71.721		70.916	82.59
		95.049		78.388	88.277		86.15	88.171		63.986	60.866		52.15	58.264		71.796	83.596
				87.034	100.448		89.51	95.263			70.451		51.737	39.299		52.139	86.866
	87.245	91.133		73.715	87.378		83.24	95.294			57.621		30.688	61.343		61.535	83.029
	87.775	94.492		82.35	87.021		93.347	97.544			75.871		45.141	70.45		65.778	92.463
	89.589	103.364		78.573	85.845		89.355	95.384			60.275		34.28	44.661
	94.271	95.94		74.599	84.872		81.363	101.171					51.78	47.946
	87.618	103.861		85.58	92.539		96.954	100.529					37.397	56.575
	97.671	83.463		86.538	93.989			104.404					51.84	58.574
	93.353	89.215		89.423	90.382			97.909						63.006
	94.495	95.695		90.366	98.764			92.649
	88.679	94.976
	90.476	87.262		89.415	98.188
	93.306	87.957		88.341	88.459
	86.974	84.575		76.234	89.536
		95.161		77.309	83.197
		91.134		81.527	86.954
		91.878		78.753	82.202
		93.542		72.724	90.137
		86.817		73.474	81.265
		88.018		81.042	84.681
		87.068		78.51	86.838
				80.309	82.583
				84.268	85.227
				83.078	97.811
				75.765	97.091
				72.412
				75.757
				78.588
				71.925
				76.231
				78.869
Average	89.3308	91.1483		81.7268	90.8618		88.5243	94.4476		60.5249	59.0941		48.6193	56.9927		56.6243	85.2862
STDEV	4.72004	6.57591		5.72467	5.93584		5.61888	5.26843		10.9817	10.7807		9.45093	8.77873		10.2681	4.69433
							presented as WT									presented as WT
sCLV3 = control, scrambled peptide
