# Supplementary material for: The CLAVATA receptor FASCIATED EAR2 responds to distinct CLE peptides by signaling through two downstream effectors
Source: eLife. 2018 Mar 15;7:e35673. doi: 10.7554/eLife.35673 (PMC5854466; doi:10.7554/eLife.35673)
Supplement: Figure 5—figure supplement 1—source data 1. [file elife-35673-fig5-figsupp1-data1.xlsx]

## Sheet: Figure S9B
	Source data. SAM size of Zmcrn;fea3 segregation
Genotype	WT	Zmcrn	fea3	Zmcrn;fea3
SAM size (μm)	141.194	155.82	168.539	219.006
	141.316	145.089	170.317	254.663
	142.415	165.406	176.965	240.579
	136.163	164.929	174.517	197.051
	150.484	151.382	180.177	202.847
	135.656	162.195	172.427	221.14
	139.88	159.659	173.682
	138.991	158.76	185.01
	155.338	158.24	172.358
	150.076	154.442	181.767	219.049
	133.955	156.056	160.192	216.466
	151.984	162.71	191.297	187.94
	143.134	164.96	174.525	244.527
	131.246	178.832	165.405	233.01
	140.595	159.053	181.228
	153.903	156.416	187.811
	139.278	158.038	173.678
	144.33	158.214	170.446
	142.393	163.617	191.374	209.558
	137.364	164.687	166.845	260.549
	147.428	165.427	180.876	203.701
	136.28	163.489	176.433	212.465
	143.351	165.831	171.64
	140.281	166.858	178.57
	143.471	146.401	189.326
	145.752	156.083	167.506
	143.352	163.053	178.725
		158.756	188.781
Average	142.578	160.157	176.801	221.503
STDEV	6.01198	6.6643	8.22842	21.2166

## Sheet: Figure S9 D
	Source data. SAM size of ct2;fea3 segregation
Genotype	WT	ct2	fea3	ct2;fea3
SAM size (μm)	138.801	150.156	148.149	163.015
	140.416	147.432	147.12	164.96
	139.516	152.009	153.906	161.093
	143.488	157.498	149.345	175.553
	141.316	149.596	160.751	171.213
	142.216	144.79	160.381	165.407
	136.318	147.225	152.941	168.416
	136.303	155.411	155.145	167.926
	138.287	148.638	151.397	169.894
	142.033	148.695	153.009	163.391
	139.289	150.856	137.415	161.097
	143.478	148.558	162.049	163.75
	131.971	150.083	147.667	163.97
	142.404	158.232	157.521	176.015
	133.287	153.423	151.743	164.696
	137.187	155.518	147.483	170.679
	141.685	156.787	147.585	175.546
	131.613	153.423	162.084	163.611
	132.684	150.684	148.426	173.676
	143.802	151.023	147.802	166.485
	142.037	160.167	153.611
	143.931	151.029	150.763
	139.533	155.364	151.038
	140.958	156.423	152.471
	143.882	154.38	153.207
	140.036	158.781	150.307
	140.482	155.376	155.028
	131.38	152.289	152.943
	140.242	153.398	156.864
	142.409	158.254	150.338
	142.934		148.158
	142.394		158.26
			160.623
	139.572	152.85	152.592	167.52
	3.83793	3.92894	5.32134	4.87363
	100	109.513	109.328	120.024
				119.729
