# Supplementary material for: The CLAVATA receptor FASCIATED EAR2 responds to distinct CLE peptides by signaling through two downstream effectors
Source: eLife. 2018 Mar 15;7:e35673. doi: 10.7554/eLife.35673 (PMC5854466; doi:10.7554/eLife.35673)
Supplement: Figure 5—figure supplement 2—source data 1. [file elife-35673-fig5-figsupp2-data1.xlsx]

## Sheet: Figure S10 B
	Source data. ZmCLE7-Arabinosylated peptide root assay
	s (scramble) control
Peptide concentration	sZmCLE7 500nM	ZmCLE7 500nM	ZmCLE7 5μM	ZmCLE7AraHyp 500nM
Root length (cm)	9.6	7.3	5	4
	6	7.5	5	2.2
	8.2	7.5	2.7	2.2
	6.3	6	3.1	3
	9	8	3	4.1
	6.3	7	4	3.6
	8.2	5	2.7	5
	7.3	9.8	3.1	5.2
	8.5	8	3.5	2.7
	11.3	6.5	2.4	2.8
	9.1	7.4	3.5	3.1
	8.7	7.4	3.8	4.2
	9.3	9.2	2.9	2.6
	7.5	8	4.1	4
	7.8	6	3.5	3.1
	8.4	7	3.7	3.4
	6.8	8.3	4.3	3.7
	7.3	7.5	5.1	4.1
	9.1	6.9	2.8	4.5
	8.4	6.7	3.1	4.8
Average	8.155	7.35	3.565	3.615
STDEV	1.29187	1.08652	0.808686	0.895177

## Sheet: Figure S10 D
	Source data. ZmCLE7-Arabinosylated peptide embryo assay
Peptide concentration	sZmCLE 1μM	ZmCLE7 1μM	ZmCLE7 30μM	ZmCLE7AraHyp 1 μM
width (μm)	79.073	77.478	57.694	79.123
	89.812	67.272	69.473	67.677
	86.804	80.65	59.799	65.207
	74.768	80.104	35.362	58.877
	76.88	65.128	64.997	69.407
	80.075	68.681	68.539	48.623
	80.083	64.203	64.627	48.423
	84.407	84.258	51.293	77.139
	86.369	68.739	48.341	72.884
	72.326	69.53	65.442	76.284
	71.542	87.425	80.812	66.23
	73.793
	75.827
	85.421
	88.333
	74.439
Average	79.997	73.9516	60.5799	66.3522
STDEV	6.09183	8.21535	12.2156	11.1794
