# Supplementary material for: The CLAVATA receptor FASCIATED EAR2 responds to distinct CLE peptides by signaling through two downstream effectors
Source: eLife. 2018 Mar 15;7:e35673. doi: 10.7554/eLife.35673 (PMC5854466; doi:10.7554/eLife.35673)
Supplement: Supplementary file 1. [file elife-35673-supp1.xlsx]

## Sheet: P-values
Table supplement 1. P-values of the association between ZmCRN SNPs with kernel row number in multiple environments.
SNPs	Chromosome	Location1	Sanya2009	Yaan2009	Kunming2009	Wuhan2010	Kunming2010	BLUP
chr3.S_156635337	chr3	156635337	0.0456913	0.293355	0.196273	0.0231339	0.207283	0.0316635
chr3.S_156635439	chr3	156635439	0.0463191	0.000219317	0.0249935	0.145611	0.584438	0.0584375
chr3.S_156635481	chr3	156635481	0.438597	0.818807	0.929597	0.93691	0.644647	0.574623
chr3.S_156635542	chr3	156635542	0.703561	0.970193	0.332566	0.982796	0.850653	0.734526
chr3.S_156635561	chr3	156635561	0.00542191	0.0208213	0.0118362	0.0104722	0.0771586	0.00246823
chr3.S_156635565	chr3	156635565	0.00542191	0.0208213	0.0118362	0.0104722	0.0771586	0.00246823
chr3.S_156635571	chr3	156635571	0.0013117	0.0688123	0.0155748	0.000462128	0.0140718	0.000251147
chr3.S_156635584	chr3	156635584	0.454869	0.927894	0.0731114	0.819753	0.582171	0.539535
chr3.S_156635613	chr3	156635613	0.0013117	0.0688123	0.0155748	0.000462128	0.0140718	0.000251147
chr3.S_156635663	chr3	156635663	0.680589	0.412822	0.646231	0.95663	0.683476	0.735505
chr3.S_156635712	chr3	156635712	0.0453752	0.0258782	0.0234332	0.149641	0.890789	0.0724899
chr3.S_156635746	chr3	156635746	0.463281	0.201188	0.0116792	0.255738	0.619071	0.190715
chr3.S_156635832	chr3	156635832	0.514231	0.619442	0.215592	0.740059	0.269292	0.604849
chr3.S_156635887	chr3	156635887	0.00632491	0.0497724	0.0074481	0.0200389	0.171457	0.0114999
chr3.S_156635962	chr3	156635962	0.0516631	0.0209451	0.0731983	0.29733	0.883574	0.0779617
chr3.S_156635963	chr3	156635963	0.57262	0.635959	0.492408	0.451684	0.604886	0.645148
chr3.S_156637883	chr3	156637883	0.0270215	0.0140452	0.122279	0.224743	0.459031	0.0630312
chr3.S_156637925	chr3	156637925	0.0132971	0.00651402	0.0666158	0.114818	0.189901	0.0213918
chr3.S_156638555	chr3	156638555	0.0118673	0.0226532	0.0978852	0.117565	0.172921	0.0245645
chr3.S_156638811	chr3	156638811	0.193389	0.045063	0.0597237	0.270041	0.14382	0.132227
chr3.S_156639364	chr3	156639364	0.102961	0.032828	0.0437272	0.350106	0.122362	0.1087
PZE-103096829	chr3	156639988	0.0801314	0.0304931	0.0449557	0.259469	0.425452	0.138932
PZE-103096842	chr3	156657291	0.0932364	0.0127373	0.0619501	0.3167	0.21486	0.14567
1 The locations of SNPs are based on B73 RefGen v2.

## Sheet: genotype.phe
	chr3.S_156635337	chr3.S_156635439	chr3.S_156635481	chr3.S_156635542	chr3.S_156635561	chr3.S_156635565	chr3.S_156635571	chr3.S_156635584	chr3.S_156635613	chr3.S_156635663	chr3.S_156635712	chr3.S_156635746	chr3.S_156635832	chr3.S_156635887	chr3.S_156635962	chr3.S_156635963	chr3.S_156637883	chr3.S_156637925	chr3.S_156638555	chr3.S_156638811	chr3.S_156639364	PZE-103096829	PZE-103096842
Line	SNP222900	SNP222901	SNP222902	SNP222903	SNP222904	SNP222905	SNP222906	SNP222907	SNP222908	SNP222909	SNP222910	SNP222911	SNP222912	SNP222913	SNP222914	SNP222915	SNP222916	SNP222917	SNP222918	SNP222919	SNP222920	SNP222921	SNP222922	09YAAN	09YUNNAN	09HAINAN	10YUNNAN	10HANNAN	BLUP.noerr
05W002	GG	GG	TT	CC	CC	CC	CC	GG	CC	CC	GG	TT	AA	GG	GG	TT	GG	CC	GG	TT	TT	CC	AA	12		13.55	13	12.4	12.82
05WN230	CC	GG	TT	CC	TT	TT	TT	AA	TT	AA	CC	CC	GG	CC	GG	TT	GG	CC	GG	TT	TT	CC	AA	14	13	13.6	15	16	14.26
07KS4	CC	GG	TT	CC	TT	TT	TT	AA	TT	AA	CC	CC	GG	CC	GG	TT	GG	CC	GG	TT	TT	CC	AA	14	14	14.9333	12	15.6	14.06
1462	CC	GG	AA	CC	TT	TT	TT	GG	TT	CC	CC	CC	AA	CC	CC	TT	GG	CC	GG	TT	TT	CC	AA	16	15	15.3333	14	15	14.97
150	CC	GG	TT	CC	TT	TT	TT	AA	TT	AA	CC	TT	AA	CC	CC	TT	GG	CC	GG	TT	TT	CC	AA	16.6667	13.5	16	15	15	15.13
177	CC	GG	TT	CC	TT	TT	TT	AA	TT	AA	CC	CC	GG	CC	GG	TT	GG	CC	GG	TT	TT	CC	AA	13	12.5	12.25	12	13.2	12.63
18-599	CC	GG	TT	CC	TT	TT	TT	AA	TT	AA	CC	CC	GG	CC	GG	TT	GG	CC	GG	TT	TT	CC	AA	15	14	14.95	16	15.6	15.01
238	CC	GG	TT	CC	TT	TT	TT	AA	TT	AA	CC	CC	AA	CC	CC	TT	GG	CC	GG	TT	TT	CC	AA	13	14.5	14.25	15	14.4	14.18
268	CC	GG	AA	CC	TT	TT	TT	GG	TT	CC	CC	CC	AA	CC	CC	TT	GG	CC	GG	TT	TT	CC	AA	12	13.2	13.75	14	13.5	13.29
303WX	CC	GG	TT	CC	TT	TT	TT	GG	TT	CC	CC	CC	AA	CC	CC	TT	GG	CC	GG	TT	TT	CC	AA	15	16	15.55	14	15.5	15.11
4019	CC	GG	TT	CC	TT	TT	TT	AA	TT	AA	CC	TT	AA	CC	CC	TT	GG	CC	GG	TT	GG	CC	AA	15	16	15.8	14	14	14.87
4F1	CC	GG	TT	CC	TT	TT	TT	AA	TT	AA	CC	CC	AA	CC	CC	TT	GG	CC	GG	TT	TT	CC	AA	11	12.8	12.3	13	13.6	12.58
5213	CC	GG	TT	TT	TT	TT	TT	GG	TT	AA	CC	TT	AA	CC	GG	CC	AA	TT	AA	CC	GG	AA	GG	14	16.4	17.25	14	16.8	15.56
5237	CC	GG	TT	TT	TT	TT	TT	GG	TT	AA	CC	TT	AA	CC	GG	CC	AA	TT	AA	CC	GG	AA	GG	14.6667	16		18	15.6	15.88
526018	CC	GG	TT	CC	TT	TT	TT	AA	TT	AA	CC	CC	AA	CC	CC	TT	GG	CC	GG	TT	TT	CC	AA	13.6667	13.6	13.5	11	13.2	13.01
647	CC	GG	TT	CC	TT	TT	TT	GG	TT	CC	CC	CC	AA	CC	CC	TT	GG	CC	GG	TT	TT	CC	AA	13.3333	13	12	14	12.4	12.96
7327	CC	GG	TT	CC	TT	TT	TT	AA	TT	AA	CC	CC	AA	CC	CC	TT	GG	CC	GG	TT	TT	CC	AA	13.6667	13.2	15.8	15	16.4	14.73
7381	CC	GG	TT	CC	TT	TT	TT	AA	TT	AA	CC	CC	GG	CC	GG	TT	GG	CC	GG	TT	TT	CC	AA	13	15.5	14.2	13		13.93
7884-4HT	CC	GG	TT	TT	TT	TT	TT	GG	TT	AA	CC	TT	AA	CC	GG	CC	AA	TT	AA	CC	GG	AA	GG	14	12	13.2667	13	14	13.25
81162	GG	AA	TT	CC	CC	CC	TT	GG	TT	CC	GG	TT	AA	GG	GG	TT	AA	TT	AA	CC	GG	AA	GG	11	12	12.4	12	14	12.33
835A	CC	GG	TT	CC	TT	TT	TT	AA	TT	AA	CC	CC	AA	CC	CC	TT	GG	CC	GG	TT	TT	CC	AA	14.6667	16	16.25	15	15.2	15.31
835B	CC	GG	TT	CC	TT	TT	TT	AA	TT	AA	CC	CC	AA	CC	CC	TT	GG	CC	GG	TT	TT	CC	AA	15	16.4	16.2	15	16.8	15.74
8902	GG	AA	TT	CC	CC	CC	CC	GG	CC	CC	GG	TT	AA	GG	GG	TT	AA	TT	AA	CC	GG	AA	GG	9.33333	10	10	12	10.6	10.54
9642	CC	GG	TT	CC	TT	TT	TT	GG	TT	AA	CC	TT	AA	CC	CC	TT	GG	CC	AA	TT	GG	AA	GG	12.6667	12.5	12.4	12	12.8	12.52
975-12	CC	GG	TT	CC	TT	TT	TT	AA	TT	AA	CC	CC	AA	CC	CC	TT	GG	CC	GG	TT	TT	CC	AA	16.3333		17	15	14.8	15.67
B11	GG	GG	TT	CC	TT	TT	TT	GG	TT	AA	CC	CC	AA	CC	CC	TT	GG	CC	GG	TT	TT	CC	AA	12	12	10.7333	13	11.2	11.87
B110	CC	GG	TT	CC	TT	TT	TT	AA	TT	AA	CC	CC	AA	CC	CC	TT	GG	CC	GG	TT	TT	CC	AA		14.8	13	15	16	14.52
B111	GG	AA	TT	CC	CC	CC	CC	GG	CC	CC	GG	TT	AA	GG	GG	TT	AA	TT	AA	CC	GG	AA	GG	12	13.6	13.6667	14	14.4	13.52
B113	CC	GG	TT	CC	TT	TT	TT	AA	TT	AA	CC	TT	GG	CC	CC	TT	GG	CC	GG	TT	TT	CC	AA	12.6667	13	13.6	14	13	13.25
B114	CC	GG	TT	CC	TT	TT	TT	AA	TT	AA	CC	CC	AA	GG	GG	TT	GG	CC	GG	TT	TT	CC	AA	12.3333	11.5	10	10	11.2	11.13
B151	CC	GG	TT	CC	TT	TT	TT	GG	TT	CC	CC	CC	AA	CC	CC	TT	GG	CC	GG	TT	TT	CC	AA	14.3333	12.8	14	14	16	14.18
B73	CC	GG	TT	CC	TT	TT	TT	AA	TT	AA	CC	CC	AA	CC	CC	TT	GG	CC	GG	TT	TT	CC	AA	14	17	18	15	15.5	15.76
B77	GG	GG	TT	CC	CC	CC	CC	GG	CC	CC	GG	TT	AA	GG	GG	TT	GG	CC	GG	TT	TT	CC	AA
BS16	CC	GG	TT	CC	TT	TT	TT	AA	TT	AA	CC	CC	AA	CC	CC	TT	GG	CC	GG	TT	GG	CC	GG	13.6667	13.5	13	11	14	13.05
BY4839	CC	GG	TT	CC	TT	TT	TT	AA	TT	AA	CC	CC	AA	CC	CC	TT	GG	CC	GG	TT	TT	CC	AA	11.6667	13	13.75	12.65	14	13.03
BY4944	CC	GG	TT	CC	TT	TT	TT	AA	TT	AA	CC	CC	AA	CC	CC	TT	GG	CC	GG	TT	TT	CC	AA	13	12.6667	13.5	13		13.1
BY4960	CC	GG	TT	CC	TT	TT	TT	AA	TT	AA	CC	CC	AA	CC	CC	TT	GG	CC	GG	TT	TT	CC	AA	13.3333	13.2	13.25	13.5	14	13.45
BY804	CC	GG	TT	CC	TT	TT	TT	AA	TT	AA	CC	CC	AA	CC	CC	TT	GG	CC	GG	TT	TT	CC	AA	10.3333	12	12	12	13.2	11.98
BY807	CC	GG	TT	CC	TT	TT	TT	AA	TT	AA	CC	CC	AA	CC	CC	TT	GG	CC	GG	TT	TT	CC	AA	12	13	12.1	13	11.2	12.31
BY809	CC	GG	TT	CC	TT	TT	TT	AA	TT	AA	CC	CC	AA	CC	CC	TT	GG	CC	GG	TT	TT	CC	AA			13.25	12	13.6	12.94
BY813	CC	GG	TT	CC	TT	TT	TT	AA	TT	AA	CC	CC	AA	CC	CC	TT	GG	CC	GG	TT	TT	CC	AA	13.6667		13.4	15.2	14.4	14.16
BY815	CC	GG	TT	CC	TT	TT	TT	AA	TT	AA	CC	CC	AA	CC	CC	TT	GG	CC	GG	TT	TT	CC	AA	12		13.25	13	14	13.13
BY855	CC	GG	TT	CC	TT	TT	TT	AA	TT	AA	CC	CC	AA	CC	CC	TT	GG	CC	GG	TT	TT	CC	AA	15	13.2	12.6	14.35	13.6	13.72
BZN	CC	GG	TT	CC	TT	TT	TT	AA	TT	AA	CC	CC	AA	CC	CC	TT	GG	CC	GG	TT	TT	CC	AA	13.6667	11.5	13.75	10	13.3333	12.49
CA47	GG	GG	TT	CC	CC	CC	CC	GG	CC	CC	GG	TT	AA	GG	GG	TT	GG	CC	GG	TT	TT	CC	AA	18	16	16.15	16	14.6667	16.01
CHANG3	CC	GG	TT	CC	TT	TT	TT	AA	TT	AA	CC	CC	AA	CC	CC	TT	GG	CC	GG	TT	TT	CC	AA	11.6667	10	12.2	12	12	11.66
CHENG698	CC	GG	TT	CC	TT	TT	TT	AA	TT	AA	CC	CC	GG	CC	GG	TT	GG	CC	GG	TT	TT	CC	AA	13.5	16.4	16	14	17.3333	15.33
CHUAN48-2	CC	GG	TT	CC	TT	TT	TT	GG	TT	AA	CC	TT	AA	CC	CC	TT	GG	CC	AA	TT	GG	AA	GG	14.5	14	14.25	14	13	13.91
CI7	CC	GG	TT	CC	TT	TT	TT	AA	TT	AA	CC	CC	AA	CC	CC	TT	GG	CC	GG	TT	TT	CC	AA	15.5		15.1333	17	16	15.79
CIMBL1	GG	AA	TT	CC	CC	CC	CC	GG	CC	CC	GG	TT	AA	GG	GG	TT	AA	TT	AA	CC	GG	AA	GG	13.3333	13	12.45	12	12.8	12.75
CIMBL10	CC	GG	TT	CC	TT	TT	TT	AA	TT	AA	CC	CC	AA	CC	CC	TT	GG	CC	GG	TT	TT	CC	AA	12.6667	14	14	14	14.8	13.86
CIMBL100	CC	GG	TT	CC	TT	TT	TT	AA	TT	AA	CC	CC	AA	CC	CC	TT	GG	CC	GG	TT	TT	CC	AA	13	12.6667	12.7	13.4		13.01
CIMBL101	CC	GG	TT	CC	TT	TT	TT	AA	TT	AA	CC	CC	AA	CC	CC	TT	GG	CC	GG	TT	TT	CC	AA	14	13.2	11.6	13	12.5	12.88
CIMBL102	CC	GG	TT	CC	TT	TT	TT	AA	TT	AA	CC	CC	AA	CC	CC	TT	GG	CC	GG	TT	TT	CC	AA	12.5	14	12.8667	13.4	13.2	13.2
CIMBL105	CC	GG	TT	CC	TT	TT	TT	AA	TT	AA	GG	CC	AA	CC	CC	TT	GG	CC	GG	TT	TT	CC	AA	13	16.4	16.0833	14	13	14.43
CIMBL106	CC	GG	TT	CC	TT	TT	TT	AA	TT	AA	CC	CC	AA	CC	CC	TT	GG	CC	GG	TT	TT	CC	AA	12.6667	14	13.5	13.8		13.52
CIMBL108	CC	GG	TT	CC	TT	TT	TT	GG	TT	AA	CC	TT	AA	CC	GG	TT	GG	CC	GG	TT	GG	CC	AA	14	11.5	14	14.2	14	13.53
CIMBL109	CC	GG	TT	CC	TT	TT	TT	GG	TT	AA	CC	CC	AA	CC	CC	TT	GG	CC	GG	TT	TT	CC	AA	13.3333	13.5	12.2	12.4	15.5	13.38
CIMBL11	CC	GG	TT	CC	TT	TT	TT	AA	TT	AA	CC	CC	AA	CC	GG	CC	AA	TT	AA	CC	GG	AA	GG	12.6667	14	12.85	13.8	13	13.26
CIMBL111	CC	GG	AA	CC	TT	TT	TT	AA	TT	AA	CC	CC	AA	CC	CC	TT	GG	CC	GG	TT	TT	CC	AA	10.6667	12	10.7	11.8	14	11.91
CIMBL113	CC	GG	TT	CC	TT	TT	TT	AA	TT	AA	CC	CC	AA	CC	CC	TT	GG	CC	GG	TT	TT	CC	AA	13.3333	14.4	13.05	13	14	13.54
CIMBL114	CC	GG	TT	CC	TT	TT	TT	AA	TT	AA	CC	CC	GG	CC	GG	TT	GG	CC	GG	TT	TT	CC	AA	13.3333	14.4	15.6	16	13.2	14.44
CIMBL115	CC	GG	AA	CC	TT	TT	TT	GG	TT	AA	CC	CC	AA	CC	CC	TT	GG	CC	GG	TT	TT	CC	AA	13	14	13	14	14	13.58
CIMBL116	CC	GG	AA	CC	TT	TT	TT	AA	TT	AA	CC	CC	AA	CC	CC	TT	GG	CC	GG	TT	TT	CC	AA	12	10.8	11.75	12	11.2	11.64
CIMBL119	CC	GG	AA	CC	TT	TT	TT	GG	TT	AA	CC	CC	AA	CC	CC	TT	GG	CC	GG	TT	TT	CC	AA	13	14	12.5	14	13.6	13.41
CIMBL12	CC	GG	TT	CC	TT	TT	TT	AA	TT	AA	CC	CC	AA	CC	GG	CC	AA	TT	AA	CC	GG	AA	GG	12.3333	14	12.25	12	12.5	12.65
CIMBL120	CC	GG	TT	CC	TT	TT	TT	GG	TT	AA	GG	TT	AA	CC	GG	TT	GG	CC	GG	TT	GG	AA	GG	9.66667	11	10.8	12	11.2	11.06
CIMBL121	CC	GG	TT	CC	TT	TT	TT	AA	TT	AA	CC	CC	AA	CC	CC	TT	GG	CC	GG	TT	TT	CC	AA	11.6667	10.4	10.4	12	11.6	11.32
CIMBL122	CC	GG	TT	CC	TT	TT	TT	AA	TT	AA	CC	CC	AA	CC	CC	TT	GG	CC	GG	TT	TT	CC	AA	12	11	11	11.8	10.4	11.35
CIMBL123	CC	GG	AA	CC	TT	TT	TT	GG	TT	AA	CC	CC	AA	CC	CC	TT	GG	CC	GG	TT	TT	CC	AA	11.3333	11.5	11.7333	12	12	11.8
CIMBL124	CC	GG	TT	CC	TT	TT	TT	GG	TT	AA	CC	TT	GG	GG	GG	TT	GG	CC	GG	TT	GG	CC	AA	12	11.6	12.5333	11.6	11.6	11.94
CIMBL125	CC	GG	AA	CC	TT	TT	TT	GG	TT	AA	CC	CC	AA	CC	CC	TT	GG	CC	GG	TT	TT	CC	AA	13.3333	14.5	15.6667	16	13.3333	14.5
CIMBL127	CC	GG	TT	TT	TT	TT	TT	GG	TT	AA	CC	CC	AA	CC	GG	TT	GG	CC	AA	TT	GG	AA	GG	13.3333	14.4	13.6	14	13.6	13.76
CIMBL129	GG	GG	TT	CC	CC	CC	CC	GG	CC	CC	GG	TT	AA	GG	GG	TT	GG	CC	GG	TT	TT	CC	AA	12	12	11.55	12		12.02
CIMBL13	CC	GG	TT	CC	TT	TT	TT	AA	TT	AA	CC	CC	AA	CC	CC	TT	GG	CC	GG	TT	TT	CC	AA	14.3333	17.5	15.55	17.4	15.2	15.85
CIMBL133	CC	GG	TT	CC	TT	TT	TT	AA	TT	AA	CC	CC	AA	CC	CC	TT	GG	CC	GG	TT	GG	CC	AA	9.33333	10	11.1667	12	11.2	10.87
CIMBL137	GG	GG	TT	CC	TT	TT	CC	GG	CC	AA	CC	TT	AA	CC	CC	TT	GG	CC	GG	TT	TT	CC	AA	15.6667	13.2	14.8333	14	14	14.28
CIMBL139	CC	GG	TT	CC	TT	TT	TT	AA	TT	AA	CC	CC	AA	CC	CC	TT	GG	CC	GG	TT	TT	CC	AA	15	16.4	14.25	14	14	14.65
CIMBL140	CC	GG	TT	TT	TT	TT	TT	GG	TT	AA	GG	TT	AA	CC	GG	TT	GG	CC	GG	TT	GG	NN	NN	11.6667	12	11.4	12	12.8	12.04
CIMBL141	GG	AA	TT	CC	CC	CC	CC	GG	CC	CC	GG	TT	AA	GG	GG	TT	AA	TT	AA	CC	GG	AA	GG	14	15.5		14	15.6	14.67
CIMBL142	CC	GG	TT	CC	TT	TT	TT	GG	TT	AA	GG	TT	AA	CC	GG	TT	GG	CC	GG	TT	GG	AA	GG	12.3333	12.4	13.05	14	13.6	13.09
CIMBL143	GG	GG	TT	CC	CC	CC	CC	GG	CC	CC	GG	TT	AA	GG	GG	TT	GG	CC	GG	TT	TT	CC	AA	13.6667	12	12.4	11	13.2	12.5
CIMBL144	CC	GG	TT	CC	TT	TT	TT	AA	TT	AA	CC	CC	AA	CC	CC	TT	GG	CC	GG	TT	TT	CC	AA	12.6667		12.4	13	13.6	12.99
CIMBL145	CC	GG	TT	CC	TT	TT	TT	AA	TT	AA	CC	CC	AA	CC	CC	TT	GG	CC	GG	TT	TT	CC	AA	15.6667	14.4	13.7	13	13.6	14.03
CIMBL147	CC	GG	TT	CC	TT	TT	TT	AA	TT	AA	CC	CC	GG	CC	GG	TT	GG	CC	GG	TT	TT	CC	AA
CIMBL149	CC	GG	TT	CC	TT	TT	TT	AA	TT	AA	CC	CC	AA	CC	CC	TT	GG	CC	GG	TT	TT	CC	AA	13.6667	13	13.75	14	15	13.85
CIMBL15	CC	GG	AA	CC	TT	TT	TT	AA	TT	AA	CC	CC	AA	CC	CC	TT	GG	CC	GG	TT	TT	CC	NN	13.3333	14	13.4667	14	13.6	13.66
CIMBL150	CC	GG	TT	CC	TT	TT	TT	AA	TT	AA	CC	CC	AA	CC	CC	TT	GG	CC	GG	TT	TT	CC	AA	13.3333	14.5	13.5	14.8	14.4	14.06
CIMBL151	CC	GG	TT	CC	TT	TT	TT	AA	TT	AA	CC	CC	AA	CC	GG	CC	AA	TT	AA	CC	GG	AA	GG	13	14.8	14.6	16	14	14.42
CIMBL152	CC	GG	TT	TT	TT	TT	TT	GG	TT	AA	CC	TT	AA	CC	GG	TT	GG	CC	GG	TT	TT	CC	AA	13.6667	13.6	13.75	14		13.77
CIMBL153	CC	GG	TT	CC	TT	TT	TT	GG	TT	AA	CC	CC	AA	CC	CC	TT	GG	CC	GG	TT	TT	CC	AA	11	12	11.9	13	12	12.05
CIMBL156	CC	GG	TT	CC	TT	TT	TT	AA	TT	AA	CC	CC	AA	CC	CC	TT	GG	CC	GG	TT	TT	CC	AA	10	12	10.75	10	9.5	10.6
CIMBL157	CC	GG	TT	CC	TT	TT	TT	AA	TT	AA	CC	TT	AA	CC	CC	TT	GG	CC	GG	TT	GG	AA	GG	11	12	12.5	13	12.5	12.26
CIMBL16	CC	GG	TT	CC	TT	TT	TT	GG	TT	CC	CC	TT	GG	CC	GG	TT	GG	CC	GG	TT	TT	CC	AA	12.3333	14	12.7	14	13.3333	13.27
CIMBL17	CC	GG	TT	CC	TT	TT	TT	AA	TT	AA	CC	CC	AA	CC	CC	TT	GG	CC	GG	TT	TT	CC	AA	13.3333	13.2	12.8	14	13.2	13.3
CIMBL18	CC	GG	TT	CC	TT	TT	TT	AA	TT	AA	CC	CC	AA	CC	CC	TT	GG	CC	GG	TT	TT	CC	AA	12.6667	12	12.9333	13.25	12.8	12.76
CIMBL19	CC	GG	TT	CC	TT	TT	TT	AA	TT	AA	CC	CC	AA	CC	CC	TT	GG	CC	GG	TT	TT	CC	AA	11.8333	13.6	13.5	12.6		12.95
CIMBL2	CC	GG	TT	CC	TT	TT	TT	AA	TT	AA	CC	CC	AA	CC	CC	TT	GG	CC	GG	TT	TT	CC	AA	13.6667	13.5	11.8333	14	11.3333	12.89
CIMBL21	CC	GG	TT	CC	TT	TT	TT	AA	TT	AA	CC	CC	AA	CC	CC	TT	GG	CC	GG	TT	TT	CC	AA	13	13.6	14.25	13	14.4	13.63
CIMBL22	CC	GG	TT	CC	TT	TT	TT	AA	TT	AA	CC	CC	AA	CC	CC	TT	GG	CC	GG	TT	TT	CC	AA	11	12.4	11.4	12.4	12	11.92
CIMBL23	CC	GG	TT	CC	TT	TT	TT	AA	TT	AA	CC	CC	AA	CC	CC	TT	GG	CC	GG	TT	TT	NN	AA	12.6667	14	13.2	13.2	14.3333	13.47
CIMBL25	CC	GG	TT	CC	TT	TT	TT	AA	TT	AA	CC	CC	AA	CC	CC	TT	GG	CC	GG	TT	TT	CC	AA	11.3333	11.6	11	11.8	11.6	11.56
CIMBL27	CC	GG	TT	CC	TT	TT	TT	AA	TT	AA	CC	CC	AA	CC	CC	TT	GG	CC	GG	TT	TT	CC	AA	13.6667		13.8	13.8	10	12.9
CIMBL28	GG	GG	TT	CC	TT	TT	TT	GG	TT	AA	CC	CC	AA	CC	CC	TT	GG	CC	GG	TT	TT	CC	AA	12.6667	14	14	15	13	13.71
CIMBL29	CC	GG	TT	CC	TT	TT	TT	AA	TT	AA	CC	CC	AA	CC	CC	TT	GG	CC	GG	TT	TT	CC	AA	12.3333	12.5	12.6	13	12.5	12.62
CIMBL3	CC	GG	AA	CC	TT	TT	TT	AA	TT	AA	CC	CC	AA	CC	CC	TT	GG	CC	GG	TT	TT	CC	AA	11.6667	13	12.2	13.8	12	12.57
CIMBL32	CC	GG	TT	CC	TT	TT	TT	GG	TT	CC	GG	TT	AA	CC	GG	CC	GG	CC	GG	TT	TT	CC	AA	11.6667	12	11.3	12		11.89
CIMBL38	CC	GG	TT	CC	TT	TT	TT	GG	TT	CC	GG	TT	AA	CC	GG	CC	GG	CC	GG	TT	TT	CC	AA	13.3333	13.6	13.5	12.8	12.8	13.21
CIMBL4	CC	GG	AA	CC	TT	TT	TT	AA	TT	AA	CC	CC	AA	CC	CC	TT	GG	CC	GG	TT	TT	CC	AA	12	12.5	11.8	12.8	12	12.28
CIMBL40	CC	GG	TT	CC	TT	TT	TT	AA	TT	AA	CC	CC	GG	CC	GG	TT	GG	CC	GG	TT	TT	CC	AA	10	12.5	11.05	12		11.56
CIMBL42	CC	GG	TT	CC	TT	TT	TT	GG	TT	AA	GG	TT	AA	CC	GG	TT	GG	CC	GG	TT	GG	NN	NN	11.5	12	12	11.8	14	12.31
CIMBL43	CC	GG	TT	CC	TT	TT	TT	AA	TT	AA	CC	CC	AA	CC	GG	CC	AA	TT	AA	CC	GG	AA	GG	11.5	14.8	14	14	14.6667	13.77
CIMBL46	CC	GG	TT	CC	TT	TT	TT	AA	TT	AA	CC	CC	AA	CC	CC	TT	GG	CC	GG	TT	GG	CC	GG	11.3333	11.2	11.5833	12	10.8	11.48
CIMBL47	CC	GG	TT	CC	TT	TT	TT	GG	TT	AA	GG	TT	AA	CC	GG	TT	GG	CC	GG	TT	GG	AA	GG	11.3333	10.5	9.5	12	10.4	10.88
CIMBL48	CC	GG	TT	CC	TT	TT	TT	AA	TT	AA	CC	CC	AA	CC	CC	TT	GG	CC	GG	TT	TT	CC	AA	12.6667	13.6	12.85	13	12.6667	12.97
CIMBL49	CC	GG	TT	CC	TT	TT	TT	AA	TT	AA	CC	CC	AA	CC	CC	TT	GG	CC	GG	TT	TT	CC	AA	12	13.2	12.2	12	11	12.14
CIMBL5	CC	GG	TT	CC	TT	TT	TT	AA	TT	AA	CC	CC	AA	CC	CC	TT	GG	CC	GG	TT	TT	CC	AA		14.4	13.4667	14	15	14.07
CIMBL50	CC	GG	TT	CC	TT	TT	TT	AA	TT	AA	CC	CC	AA	CC	CC	TT	GG	CC	GG	TT	TT	CC	AA	11		9.33333	10	11	10.58
CIMBL51	CC	GG	AA	CC	TT	TT	TT	AA	TT	AA	CC	CC	AA	CC	CC	TT	GG	CC	GG	TT	TT	CC	AA	11.5	9.33333	10.4	13	11.6	11.28
CIMBL52	CC	GG	AA	CC	TT	TT	TT	AA	TT	AA	CC	CC	AA	CC	CC	TT	GG	CC	GG	TT	TT	CC	AA	14	14.5	13.25	14		13.94
CIMBL53	CC	GG	TT	CC	TT	TT	TT	AA	TT	AA	CC	CC	AA	CC	CC	TT	GG	CC	GG	TT	TT	CC	AA	11.6667	12	12.45	12.6	11.3333	12.08
CIMBL54	CC	GG	TT	CC	TT	TT	TT	AA	TT	AA	CC	CC	AA	CC	CC	TT	GG	CC	GG	TT	TT	CC	AA	13.1667	13	12.6667	12	14.8	13.13
CIMBL55	CC	GG	TT	CC	TT	TT	TT	AA	TT	AA	CC	CC	AA	CC	CC	TT	GG	CC	GG	TT	TT	CC	AA	13.6667	15.5	14.2	13.8	14.8	14.33
CIMBL56	CC	GG	AA	CC	TT	TT	TT	GG	TT	AA	CC	CC	AA	CC	CC	TT	GG	CC	GG	TT	TT	CC	AA	12.3333	11.6	11.8	12	13.6	12.32
CIMBL58	CC	GG	TT	CC	TT	TT	TT	AA	TT	AA	CC	TT	AA	CC	CC	TT	GG	CC	GG	TT	TT	CC	AA	11.6667	13.5	12.6667	13	12	12.6
CIMBL59	CC	GG	TT	CC	TT	TT	TT	AA	TT	AA	CC	CC	AA	CC	CC	TT	GG	CC	GG	TT	TT	CC	AA	11.3333	12	11.5	12	11.6	11.77
CIMBL6	CC	GG	TT	CC	TT	TT	TT	AA	TT	AA	CC	CC	AA	CC	CC	TT	GG	CC	GG	TT	TT	CC	AA	13	12.5	12.4	12	13	12.62
CIMBL60	CC	GG	TT	TT	TT	TT	TT	GG	TT	AA	CC	TT	AA	CC	GG	CC	AA	TT	AA	CC	GG	AA	GG	13.3333	14.5	12.8	14	14	13.7
CIMBL62	CC	GG	TT	TT	TT	TT	TT	AA	TT	AA	CC	CC	AA	CC	CC	TT	GG	CC	GG	TT	TT	CC	AA	13.3333	12.5	12.1333	12	12.4	12.52
CIMBL63	CC	GG	TT	TT	TT	TT	TT	AA	TT	AA	CC	CC	AA	CC	CC	TT	GG	CC	GG	TT	TT	CC	AA	13.6667	14.8	13.6667	16	14	14.37
CIMBL66	CC	GG	TT	CC	TT	TT	TT	AA	TT	AA	CC	TT	GG	CC	CC	TT	GG	CC	GG	TT	TT	CC	AA	12	12	11.7	12	11.8	11.97
CIMBL68	CC	GG	TT	TT	TT	TT	TT	GG	TT	AA	CC	CC	AA	CC	GG	TT	GG	CC	AA	TT	GG	AA	GG	11.6667	11.2	11	12		11.63
CIMBL69	CC	GG	AA	CC	TT	TT	TT	GG	TT	AA	CC	CC	AA	CC	CC	TT	GG	CC	GG	TT	TT	CC	AA	9.66667	12	11.3333	11	12	11.31
CIMBL7	CC	GG	TT	CC	TT	TT	TT	AA	TT	AA	CC	CC	GG	CC	GG	TT	GG	CC	GG	TT	TT	CC	AA	13.6667	16	14.25	15.2		14.72
CIMBL70	CC	GG	TT	CC	TT	TT	TT	AA	TT	AA	CC	CC	AA	CC	CC	TT	GG	CC	GG	TT	TT	CC	AA	12.1667	13	13	13.5	10	12.38
CIMBL71	CC	GG	TT	CC	TT	TT	TT	AA	TT	AA	CC	CC	GG	CC	GG	TT	GG	CC	GG	TT	TT	CC	AA	12.6667	16	14.8667	12	13.6	13.8
CIMBL74	CC	GG	AA	CC	TT	TT	TT	AA	TT	AA	CC	CC	AA	CC	CC	TT	GG	CC	GG	TT	TT	CC	AA	11	12	11.5	12.4	12.8	12.01
CIMBL75	GG	GG	TT	CC	TT	TT	TT	GG	TT	AA	CC	CC	AA	CC	CC	TT	GG	CC	GG	TT	TT	CC	AA	12.6667	12.8	11.8	13	12	12.5
CIMBL77	CC	AA	TT	CC	CC	CC	TT	GG	TT	CC	CC	TT	AA	GG	GG	TT	GG	CC	GG	TT	TT	CC	AA	12	12	12.1667	12	12	12.1
CIMBL79	CC	GG	TT	CC	TT	TT	TT	AA	TT	AA	CC	CC	AA	CC	CC	TT	GG	CC	GG	TT	TT	CC	AA	13	13.2	12.1667	14		13.15
CIMBL81	CC	GG	TT	CC	TT	TT	TT	AA	TT	AA	CC	CC	AA	CC	CC	TT	GG	CC	GG	TT	TT	CC	AA	11.6667		10.6667	12	11.6	11.65
CIMBL82	CC	GG	AA	CC	TT	TT	TT	GG	TT	AA	CC	CC	AA	CC	CC	TT	GG	CC	GG	TT	TT	CC	AA	12.3333	12	11.35	12	13	12.2
CIMBL83	CC	GG	TT	CC	TT	TT	TT	AA	TT	AA	CC	CC	AA	CC	CC	TT	GG	CC	GG	TT	TT	CC	AA	11.6667		11.1667	12	11.6	11.77
CIMBL84	CC	GG	TT	CC	TT	TT	TT	AA	TT	AA	CC	CC	AA	CC	CC	TT	GG	CC	GG	TT	TT	CC	AA	11	14	12.2	12	14	12.67
CIMBL86	CC	GG	TT	CC	TT	TT	TT	GG	TT	AA	GG	TT	AA	CC	GG	TT	GG	CC	GG	TT	GG	AA	GG	12	12.5	12.2	12	12.8	12.35
CIMBL87	CC	GG	TT	CC	TT	TT	TT	AA	TT	AA	CC	CC	AA	CC	GG	TT	GG	CC	GG	TT	TT	CC	AA	9	9	8	10		9.32
CIMBL88	CC	GG	TT	CC	TT	TT	TT	GG	TT	AA	GG	TT	AA	CC	GG	TT	GG	CC	GG	TT	GG	AA	GG	14		14.9167	16	14.4	14.78
CIMBL89	CC	GG	TT	CC	TT	TT	TT	AA	TT	CC	CC	TT	AA	CC	CC	TT	GG	CC	GG	TT	GG	CC	GG	11.3333	14	13.4	12	13.3333	12.84
CIMBL9	CC	GG	TT	CC	TT	TT	TT	GG	TT	AA	CC	CC	AA	CC	CC	TT	GG	CC	GG	TT	TT	CC	AA	11.6667	11.3333	13	12	13.6	12.37
CIMBL90	CC	GG	TT	CC	TT	TT	TT	AA	TT	AA	CC	CC	AA	CC	CC	TT	GG	CC	GG	TT	TT	CC	AA	11.3333	10.5	11.8	11		11.34
CIMBL91	CC	GG	TT	CC	TT	TT	TT	GG	TT	AA	GG	TT	AA	CC	GG	TT	GG	CC	GG	TT	GG	AA	GG	12	14.8	14.7	16	16	14.62
CIMBL92	CC	GG	TT	CC	TT	TT	TT	GG	TT	AA	GG	TT	AA	CC	GG	TT	GG	CC	GG	TT	GG	AA	GG	11.3333	11.5	10.2	12	11	11.32
CIMBL93	CC	GG	TT	CC	TT	TT	TT	AA	TT	AA	CC	CC	AA	CC	CC	TT	GG	CC	GG	TT	TT	CC	AA	10.6667	11.6	10.6	11	11.2	11.13
CIMBL94	CC	GG	TT	CC	TT	TT	TT	AA	TT	AA	CC	CC	AA	CC	CC	TT	GG	CC	GG	TT	TT	CC	AA	10.6667	10.5	10.6	12	11.2	11.11
CIMBL95	CC	GG	TT	CC	TT	TT	TT	AA	TT	AA	CC	CC	AA	CC	CC	TT	GG	CC	GG	TT	TT	CC	AA	12.3333	12.5	12.3	13	11.6	12.4
CIMBL96	CC	GG	TT	CC	TT	TT	TT	AA	TT	AA	CC	CC	AA	CC	CC	TT	GG	CC	GG	TT	TT	CC	AA	13.3333	12.8	12.4	13.6	13.6	13.15
CIMBL98	CC	GG	AA	CC	TT	TT	TT	AA	TT	AA	CC	CC	AA	CC	CC	TT	GG	CC	GG	TT	TT	CC	AA	12	11.2	11.35	10.4	11.6	11.41
CIMBL99	CC	GG	TT	CC	TT	TT	TT	GG	TT	CC	GG	TT	AA	CC	GG	CC	GG	CC	GG	TT	TT	CC	AA	12.3333	13	14.4	16	14.5	14.01
CML114	CC	GG	TT	CC	TT	TT	TT	GG	TT	AA	CC	TT	AA	CC	CC	TT	GG	CC	GG	CC	GG	AA	GG	10.6667	11	10.2	11.2	10.8	10.91
CML115	CC	GG	TT	CC	TT	TT	TT	AA	TT	AA	CC	CC	AA	CC	CC	TT	GG	CC	GG	TT	TT	CC	AA	12.3333	11.5	11.4	11.2	10.6667	11.52
CML116	GG	GG	TT	CC	TT	TT	TT	GG	TT	AA	CC	CC	AA	CC	CC	TT	GG	CC	GG	TT	TT	CC	AA	13.3333	13.2	14	11.6	12	12.85
CML118	CC	GG	TT	CC	TT	TT	TT	AA	TT	AA	CC	CC	AA	CC	CC	TT	GG	CC	GG	TT	TT	CC	AA	10.3333	10.4	10.2	10	11	10.54
CML121	CC	GG	TT	CC	TT	TT	TT	GG	TT	AA	CC	TT	AA	CC	CC	TT	GG	CC	GG	TT	TT	CC	AA	10.6667	12	12.75	12		11.99
CML122	CC	GG	TT	CC	TT	TT	TT	AA	TT	AA	CC	CC	AA	CC	CC	TT	GG	CC	GG	TT	TT	CC	AA	8.33333	9	10	10	10	9.67
CML130	CC	GG	TT	CC	TT	TT	TT	GG	TT	AA	CC	TT	GG	CC	GG	TT	GG	CC	GG	TT	TT	CC	AA	15.6667	14.5	15.4	15	15.2	15.05
CML134	GG	GG	TT	CC	TT	TT	TT	GG	TT	AA	CC	CC	AA	CC	CC	TT	GG	CC	GG	TT	TT	CC	AA	12	12.8	12.2	12	10.5	11.97
CML139	CC	GG	TT	CC	TT	TT	TT	AA	TT	AA	CC	CC	AA	CC	CC	TT	GG	CC	GG	TT	TT	CC	AA	8.66667	10.5	9.66667	11	11.2	10.37
CML162	CC	GG	TT	CC	TT	TT	TT	AA	TT	AA	CC	CC	AA	CC	CC	TT	GG	CC	GG	TT	TT	CC	AA	13.3333	13.2	12.4	14	13.6	13.3
CML163	CC	GG	AA	CC	TT	TT	TT	GG	TT	AA	CC	CC	AA	CC	CC	TT	GG	CC	GG	TT	TT	CC	AA	14.6667	14	14.3333	13	13	13.77
CML165	GG	GG	TT	CC	TT	TT	TT	AA	TT	AA	CC	TT	AA	CC	CC	TT	GG	CC	GG	TT	TT	CC	AA	12.6667	14	13.6	13.4	12	13.14
CML169	CC	GG	TT	CC	TT	TT	TT	GG	TT	AA	GG	TT	AA	CC	GG	TT	GG	CC	GG	TT	GG	AA	GG
CML170	CC	GG	TT	CC	TT	TT	TT	AA	TT	AA	CC	CC	AA	CC	CC	TT	GG	CC	GG	TT	TT	CC	AA	11.6667	11.5	13	12	12.4	12.17
CML171	CC	GG	TT	CC	TT	TT	TT	AA	TT	AA	CC	TT	GG	CC	CC	TT	GG	CC	GG	TT	TT	CC	AA	14	14	13.4	14	12.8	13.62
CML172	CC	GG	TT	CC	TT	TT	TT	AA	TT	AA	CC	TT	GG	CC	GG	TT	GG	CC	GG	TT	TT	CC	AA	13.3333	14	13.5	14.2		13.77
CML189	CC	GG	TT	CC	TT	TT	TT	AA	TT	AA	CC	TT	AA	CC	CC	TT	GG	CC	GG	TT	TT	CC	AA	14	14.4	13	12	13.5	13.37
CML191	GG	GG	TT	CC	CC	CC	CC	GG	CC	CC	GG	TT	AA	GG	GG	TT	GG	CC	GG	TT	TT	CC	AA	16	14	14.25	14	14	14.39
CML192	CC	GG	TT	CC	TT	TT	TT	GG	TT	AA	CC	CC	AA	CC	CC	TT	GG	CC	GG	TT	TT	CC	AA	13.6667	15.5	13.4	14	14	14.07
CML20	CC	GG	TT	CC	TT	TT	TT	AA	TT	AA	CC	CC	AA	CC	CC	TT	GG	CC	GG	TT	TT	CC	AA		11.6	10.5	13	12.8	11.98
CML290	CC	GG	TT	CC	TT	TT	TT	AA	TT	AA	CC	CC	AA	CC	CC	TT	GG	CC	GG	TT	TT	CC	AA	12.3333		13.4167	12	12.5	12.66
CML298	GG	GG	TT	CC	TT	TT	TT	AA	TT	CC	CC	TT	GG	CC	GG	TT	GG	CC	GG	TT	TT	CC	AA	13.3333	13	14	14.25	15.5	13.98
CML304	GG	GG	TT	CC	TT	TT	TT	AA	TT	CC	CC	TT	GG	CC	GG	TT	GG	CC	GG	TT	TT	CC	AA	9.33333	10	10.8333	10	10.8	10.36
CML31	CC	GG	TT	CC	TT	TT	TT	AA	TT	AA	CC	TT	GG	CC	CC	TT	GG	CC	GG	TT	TT	CC	AA	11	12	11.7	12.4	12.4	11.97
CML32	CC	GG	TT	CC	TT	TT	TT	AA	TT	AA	CC	CC	AA	CC	GG	CC	AA	TT	AA	CC	GG	AA	GG	12.6667	14	12.25	12.4	13	12.88
CML323	CC	GG	TT	CC	TT	TT	TT	AA	TT	AA	CC	CC	AA	CC	CC	TT	GG	CC	GG	TT	TT	CC	AA	13	14	11.1667	12	11.6	12.4
CML324	CC	GG	TT	CC	TT	TT	TT	AA	TT	AA	CC	CC	AA	CC	CC	TT	GG	CC	GG	TT	TT	CC	AA	11.5	11	11.75	10	12	11.36
CML325	CC	GG	TT	CC	TT	TT	TT	GG	TT	AA	GG	TT	AA	CC	GG	TT	GG	CC	GG	TT	GG	AA	GG	12	14	12.6	13		12.97
CML327	CC	GG	TT	CC	TT	TT	TT	GG	TT	AA	GG	TT	AA	CC	GG	TT	GG	CC	GG	TT	GG	AA	GG	11.3333	13	11.4	14.5	12	12.49
CML338	CC	GG	TT	CC	TT	TT	TT	AA	TT	AA	CC	TT	GG	CC	GG	TT	GG	CC	GG	TT	TT	CC	AA	14	13.6	13.75	14	13.3333	13.71
CML360	CC	GG	TT	CC	TT	TT	TT	GG	TT	AA	CC	CC	AA	CC	CC	TT	GG	CC	GG	TT	TT	CC	AA	10.3333	12	8.75	10	8.66667	10.13
CML361	CC	GG	TT	CC	TT	TT	TT	GG	TT	AA	GG	TT	AA	CC	GG	TT	GG	CC	GG	TT	GG	AA	GG	12.3333	14	12.5333	14	14.4	13.44
CML411	GG	GG	TT	CC	TT	TT	TT	AA	TT	CC	CC	TT	GG	CC	GG	TT	GG	CC	GG	TT	TT	CC	AA	12.6667	13.5	12.6	13.2	12.8	12.97
CML415	CC	GG	TT	CC	TT	TT	TT	AA	TT	AA	CC	CC	AA	CC	CC	TT	GG	CC	GG	TT	TT	CC	AA	11.3333	10.5	10.75	10	10.4	10.74
CML422	CC	GG	TT	CC	TT	TT	TT	GG	TT	AA	GG	TT	AA	CC	GG	TT	GG	CC	GG	TT	TT	CC	AA		11	9.75	10	9.6	10.21
CML423	CC	GG	TT	CC	TT	TT	TT	AA	TT	AA	CC	CC	AA	CC	CC	TT	GG	CC	GG	TT	TT	CC	AA	14.5	13.5	13.55	11	12	12.93
CML426	CC	GG	TT	CC	TT	TT	TT	GG	TT	AA	GG	TT	AA	CC	GG	TT	GG	CC	GG	TT	GG	AA	GG	12.6667	13	12.6667	13	12	12.7
CML431	CC	GG	TT	CC	TT	TT	TT	GG	TT	CC	CC	TT	AA	CC	CC	TT	GG	CC	GG	TT	TT	CC	AA	14.3333	14	13.5	15	15	14.31
CML432	CC	GG	TT	CC	TT	TT	TT	AA	TT	AA	CC	CC	AA	CC	CC	TT	GG	CC	GG	TT	TT	CC	AA	13	13.5	12.25	12	12	12.59
CML433	CC	GG	TT	CC	TT	TT	TT	GG	TT	CC	CC	TT	AA	CC	GG	TT	GG	CC	GG	CC	GG	AA	GG	12.6667	13.6	13.55	12.4	12	12.87
CML454	CC	GG	TT	CC	TT	TT	TT	AA	TT	CC	CC	TT	GG	CC	GG	TT	GG	CC	GG	TT	TT	CC	AA	11	12	11.5	12	12	11.78
CML470	CC	GG	TT	CC	TT	TT	TT	GG	TT	AA	GG	TT	AA	CC	GG	TT	GG	CC	GG	TT	GG	AA	GG	12.3333	12.5	11.25	13		12.38
CML479	GG	GG	TT	CC	TT	TT	TT	GG	TT	AA	CC	CC	AA	CC	CC	TT	GG	CC	GG	TT	TT	CC	AA	14.3333	15.5	13.55	13	12.4	13.73
CML480	CC	GG	TT	CC	TT	TT	TT	GG	TT	AA	CC	TT	GG	CC	GG	TT	GG	CC	GG	TT	TT	CC	AA	12	13.5	12	11.8		12.43
CML486	GG	GG	TT	CC	TT	TT	TT	AA	TT	CC	CC	TT	GG	CC	GG	TT	GG	CC	GG	TT	TT	CC	AA	15.6667	17.3333	16.25	16.6	16	16.21
CML493	CC	GG	TT	CC	TT	TT	TT	AA	TT	AA	CC	CC	AA	CC	CC	TT	GG	CC	GG	TT	TT	CC	AA	14.3333	17	15.65	16	14	15.28
CML496	CC	GG	TT	CC	TT	TT	TT	AA	TT	AA	CC	TT	GG	CC	CC	TT	GG	CC	GG	TT	TT	CC	AA	12	12	12	12	12	12.07
CML50	CC	GG	TT	CC	TT	TT	TT	AA	TT	AA	CC	CC	AA	CC	CC	TT	GG	CC	GG	TT	TT	CC	AA	14.3333	14.5	13.1667	13	13	13.58
CML69	CC	GG	TT	CC	TT	TT	TT	GG	TT	AA	GG	TT	AA	CC	GG	TT	GG	CC	GG	TT	GG	AA	GG	11.3333	11.5	10.1667	12	10.8	11.27
D863F	CC	GG	TT	CC	TT	TT	TT	AA	TT	AA	CC	CC	GG	CC	GG	TT	GG	CC	GG	TT	TT	CC	AA	15	15.6	14.1667	13	14.8	14.45
DAN3130	CC	GG	TT	CC	TT	TT	TT	AA	TT	AA	CC	CC	AA	CC	CC	TT	GG	CC	GG	TT	TT	CC	AA	11.3333		11.95	12	11.3333	11.81
DAN340	CC	GG	TT	CC	TT	TT	TT	AA	TT	AA	CC	CC	AA	CC	CC	TT	GG	CC	GG	TT	TT	CC	AA	15.6667	16.8	17	14	17.2	15.98
DAN360	CC	GG	TT	CC	TT	TT	TT	AA	TT	AA	CC	TT	AA	CC	CC	TT	GG	CC	GG	TT	TT	CC	AA		16	16.3333	17	18.5	16.63
DAN4245	CC	GG	TT	CC	TT	TT	TT	AA	TT	AA	CC	CC	AA	CC	CC	TT	GG	CC	GG	TT	GG	CC	AA	17.6667	18	17.3333	15.6	18.4	17.18
DAN599	CC	GG	TT	CC	TT	TT	TT	AA	TT	AA	CC	CC	AA	CC	CC	TT	GG	CC	GG	TT	TT	CC	AA	14	16	14.25	14	16.4	14.84
DH3732	CC	GG	TT	CC	TT	TT	TT	AA	TT	AA	CC	CC	GG	CC	GG	TT	GG	CC	GG	TT	TT	CC	AA	16	16.5	15.95	16	15.6	15.86
DONG237	CC	GG	AA	CC	TT	TT	TT	GG	TT	CC	CC	CC	AA	CC	CC	TT	GG	CC	GG	TT	TT	CC	AA	9	12.6667	12.5	12	13	11.91
DONG46	CC	GG	TT	CC	TT	TT	TT	AA	TT	AA	CC	CC	AA	CC	CC	TT	GG	CC	GG	TT	TT	CC	AA	14.3333	14.5	15.6	16	14	14.8
EN25	CC	GG	TT	CC	TT	TT	TT	AA	TT	AA	CC	CC	AA	CC	CC	TT	GG	CC	GG	TT	TT	CC	AA	15.6667	18	17.45	15	16.4	16.33
ES40	CC	GG	AA	CC	TT	TT	TT	GG	TT	CC	CC	CC	AA	CC	CC	TT	GG	CC	GG	TT	TT	CC	AA	13.6667	16	14.5	16	16	15.13
FCD0602	CC	GG	TT	CC	TT	TT	TT	GG	TT	AA	CC	TT	AA	CC	CC	TT	GG	CC	GG	TT	TT	CC	AA
GEMS1	GG	AA	TT	CC	CC	CC	CC	GG	CC	CC	GG	TT	AA	GG	GG	TT	AA	TT	AA	CC	GG	AA	GG			17	15	17.6	16.21
GEMS10	GG	AA	TT	CC	TT	TT	CC	GG	CC	CC	GG	TT	AA	GG	GG	TT	AA	TT	AA	CC	GG	NN	NN			13.6667	15		14.23
GEMS11	GG	AA	TT	CC	CC	CC	CC	GG	CC	CC	GG	TT	AA	GG	GG	TT	AA	TT	AA	CC	GG	AA	GG			15.0667	15	15.2	14.89
GEMS13	CC	GG	AA	CC	TT	TT	TT	AA	TT	AA	CC	CC	AA	CC	CC	TT	GG	CC	GG	TT	TT	NN	AA			12.5	13	14.8	13.38
GEMS14	GG	AA	TT	CC	CC	CC	TT	GG	TT	CC	GG	TT	AA	GG	GG	TT	AA	TT	AA	CC	GG	NN	NN			15.3333	16	16.6667	15.72
GEMS15	CC	GG	AA	CC	TT	TT	TT	AA	TT	AA	CC	CC	AA	CC	CC	TT	GG	CC	GG	TT	TT	CC	AA			10	11	11.6	11.03
GEMS16	CC	GG	AA	CC	TT	TT	TT	AA	TT	AA	CC	CC	AA	CC	CC	TT	GG	CC	GG	TT	TT	CC	AA			13.75	13	14.4	13.64
GEMS17	GG	AA	TT	CC	CC	CC	CC	GG	CC	CC	GG	TT	AA	GG	GG	TT	AA	TT	AA	CC	GG	AA	GG			13	14	13.2	13.35
GEMS18	GG	AA	TT	CC	CC	CC	CC	GG	CC	CC	GG	TT	AA	GG	GG	TT	AA	TT	AA	CC	GG	AA	GG			14	15	13.6	14.08
GEMS19	CC	GG	AA	CC	TT	TT	TT	AA	TT	AA	CC	CC	AA	CC	CC	TT	GG	CC	GG	TT	TT	CC	AA			12.25	12	13.5	12.6
GEMS2	GG	GG	TT	CC	CC	CC	CC	GG	CC	CC	GG	TT	AA	GG	GG	TT	GG	CC	GG	TT	TT	CC	AA			12.6	12	13.6	12.74
GEMS20	CC	GG	TT	CC	TT	TT	TT	AA	TT	AA	CC	CC	AA	CC	CC	TT	GG	CC	GG	TT	TT	CC	AA			14	15	13.6	14.08
GEMS21	GG	AA	TT	CC	TT	TT	TT	GG	TT	CC	GG	TT	AA	GG	GG	TT	AA	TT	AA	CC	GG	AA	GG			16.4	16	17.2	16.21
GEMS23	CC	GG	AA	CC	TT	TT	TT	AA	TT	AA	CC	CC	AA	CC	CC	TT	GG	CC	GG	TT	TT	CC	AA			16	17	15.6	15.91
GEMS25	CC	GG	TT	CC	TT	TT	TT	AA	TT	AA	CC	CC	AA	CC	CC	TT	GG	CC	GG	TT	TT	CC	AA			16.8	15	15.6	15.54
GEMS28	CC	GG	TT	CC	TT	TT	TT	GG	TT	CC	GG	TT	AA	CC	GG	CC	GG	CC	GG	TT	TT	NN	NN			18.75	15	16.8	16.5
GEMS29	GG	AA	TT	CC	CC	CC	CC	GG	CC	CC	GG	TT	AA	GG	GG	TT	AA	TT	AA	CC	GG	AA	GG			12	12	10.8	11.7
GEMS3	CC	GG	TT	CC	TT	TT	TT	GG	TT	CC	CC	TT	GG	CC	GG	TT	GG	CC	GG	TT	TT	CC	AA			12.8333	13	13.6	13.11
GEMS30	CC	GG	TT	CC	TT	TT	TT	AA	TT	AA	CC	CC	AA	CC	CC	TT	GG	CC	GG	TT	TT	CC	AA			13.15	13	12	12.72
GEMS31	GG	AA	TT	CC	CC	CC	CC	GG	CC	CC	GG	TT	AA	GG	GG	TT	AA	TT	AA	CC	GG	NN	NN			11.6	11	12.4	11.76
GEMS32	GG	AA	TT	CC	CC	CC	CC	GG	CC	CC	GG	TT	AA	GG	GG	TT	AA	TT	AA	CC	GG	AA	GG			13.6667	13	12.5	13.03
GEMS33	CC	GG	TT	CC	TT	TT	TT	AA	TT	AA	CC	CC	AA	CC	CC	TT	GG	CC	GG	TT	TT	NN	NN			14.2	16	16	15.18
GEMS35	CC	GG	TT	CC	TT	TT	TT	AA	TT	AA	CC	CC	AA	CC	CC	TT	GG	CC	GG	TT	TT	NN	NN			11.25	12	12.8	12.08
GEMS36	CC	GG	TT	CC	TT	TT	TT	AA	TT	AA	CC	CC	AA	CC	CC	TT	GG	CC	GG	TT	TT	NN	NN			14.5	15	13.2	14.11
GEMS37	CC	GG	TT	CC	TT	TT	TT	AA	TT	AA	CC	TT	AA	CC	GG	CC	GG	CC	GG	TT	TT	CC	AA			14.75	13	13.5	13.67
GEMS39	CC	GG	TT	CC	TT	TT	TT	AA	TT	AA	CC	CC	AA	CC	CC	TT	GG	CC	GG	TT	TT	CC	AA			13.85	14.2	13.2	13.67
GEMS4	CC	GG	TT	CC	TT	TT	TT	AA	TT	AA	CC	CC	AA	CC	CC	TT	GG	CC	GG	TT	TT	CC	AA			15.05	14	15	14.52
GEMS40	CC	GG	TT	CC	TT	TT	TT	GG	TT	AA	CC	TT	AA	CC	GG	TT	GG	CC	GG	TT	GG	CC	AA			14	11	14	12.98
GEMS41	CC	GG	TT	CC	TT	TT	TT	AA	TT	AA	CC	CC	AA	CC	CC	TT	GG	CC	GG	TT	TT	CC	AA			17	17	15.6	16.21
GEMS42	CC	GG	TT	CC	TT	TT	TT	AA	TT	AA	CC	CC	AA	GG	GG	TT	GG	CC	GG	TT	TT	CC	AA			13.25	14	14.4	13.79
GEMS44	CC	GG	TT	CC	TT	TT	TT	GG	TT	CC	GG	TT	AA	GG	GG	TT	GG	CC	GG	CC	GG	AA	GG			15.15	15	13.6	14.43
GEMS46	CC	GG	TT	CC	TT	TT	TT	AA	TT	AA	CC	CC	AA	CC	CC	TT	GG	CC	GG	TT	TT	NN	NN			12.6667	12		12.47
GEMS48	CC	GG	TT	CC	TT	TT	TT	AA	TT	AA	CC	CC	AA	CC	CC	TT	GG	CC	GG	TT	TT	NN	NN			16.4	14	13	14.32
GEMS49	CC	GG	TT	CC	TT	TT	TT	GG	TT	AA	CC	CC	AA	CC	CC	TT	GG	CC	GG	TT	TT	CC	AA			16	15	18	16.03
GEMS5	CC	GG	TT	CC	TT	TT	TT	AA	TT	AA	CC	CC	AA	CC	GG	CC	AA	CC	GG	TT	GG	CC	AA			15.35	16	16.5	15.68
GEMS50	GG	GG	TT	CC	CC	CC	CC	GG	CC	CC	GG	TT	AA	GG	GG	TT	GG	CC	GG	TT	TT	CC	AA			12.75	13	13.6	13.09
GEMS51	GG	GG	TT	CC	CC	CC	CC	GG	CC	CC	GG	TT	AA	GG	GG	TT	GG	CC	GG	TT	TT	NN	NN			13.3333	12	13.6	12.96
GEMS54	CC	GG	TT	CC	TT	TT	TT	GG	TT	AA	CC	TT	AA	CC	CC	TT	GG	CC	GG	CC	GG	AA	GG			14.1333	12	14.6667	13.53
GEMS55	CC	GG	TT	CC	TT	TT	TT	AA	TT	AA	CC	CC	AA	CC	CC	TT	GG	CC	GG	TT	TT	CC	AA			16	15	13.6	14.69
GEMS56	CC	GG	TT	CC	TT	TT	TT	AA	TT	AA	CC	CC	AA	CC	CC	TT	GG	CC	AA	TT	GG	AA	GG			12	11	12	11.76
GEMS58	CC	GG	TT	CC	TT	TT	TT	AA	TT	AA	CC	CC	AA	CC	CC	TT	GG	CC	GG	TT	TT	CC	AA			13.3333	14	13.5	13.54
GEMS59	CC	GG	TT	CC	TT	TT	TT	AA	TT	AA	CC	CC	AA	CC	CC	TT	GG	CC	GG	TT	TT	NN	NN			13.2667	12	11.6	12.33
GEMS6	GG	AA	TT	CC	CC	CC	CC	GG	CC	CC	GG	TT	AA	GG	GG	TT	AA	TT	AA	CC	GG	NN	NN			11.75	12	11.6	11.87
GEMS60	CC	AA	TT	CC	TT	TT	TT	GG	TT	CC	GG	TT	AA	GG	GG	TT	AA	TT	AA	CC	GG	AA	GG			12.3333	13	14	13.08
GEMS61	CC	AA	TT	CC	CC	CC	TT	GG	TT	CC	GG	TT	AA	GG	GG	TT	GG	CC	GG	TT	TT	CC	AA			17.1	19	17.2	17.34
GEMS62	CC	GG	TT	CC	TT	TT	TT	GG	TT	AA	CC	CC	AA	CC	CC	TT	GG	CC	GG	TT	TT	CC	AA			14.25	12	14	13.36
GEMS63	GG	AA	TT	CC	CC	CC	CC	GG	CC	CC	GG	TT	AA	GG	GG	TT	AA	TT	AA	CC	GG	AA	GG			14.65	15	15.2	14.76
GEMS64	GG	AA	TT	CC	CC	CC	CC	GG	CC	CC	GG	TT	AA	GG	GG	TT	AA	TT	AA	CC	GG	NN	NN				11		11.53
GEMS65	GG	AA	TT	CC	CC	CC	CC	GG	CC	CC	GG	TT	AA	GG	GG	TT	AA	TT	AA	CC	GG	NN	NN			14.2	13.65	16	14.46
GEMS66	CC	GG	TT	CC	TT	TT	TT	AA	TT	AA	CC	CC	AA	CC	CC	TT	GG	CC	GG	TT	TT	NN	NN			16.25	15	15.5	15.34
GEMS9	CC	GG	AA	CC	TT	TT	TT	AA	TT	AA	CC	CC	AA	CC	CC	TT	GG	CC	GG	TT	TT	NN	NN			12.25	12	12	12.14
GY1007	CC	GG	TT	CC	TT	TT	TT	AA	TT	AA	CC	CC	AA	CC	CC	TT	GG	CC	GG	TT	GG	CC	GG		16.5		15	19	16.41
GY1032	CC	GG	TT	CC	TT	TT	TT	AA	TT	AA	CC	CC	AA	CC	CC	TT	GG	CC	GG	TT	GG	CC	GG	13	13.2	13.3333	13	14.5	13.4
GY386	CC	GG	TT	CC	TT	TT	TT	AA	TT	AA	CC	CC	AA	CC	CC	TT	GG	CC	GG	TT	TT	CC	AA	12.6667	13.2	13.2	12	14	13.03
GY462	CC	GG	TT	CC	TT	TT	TT	AA	TT	AA	CC	CC	AA	CC	CC	TT	GG	CC	GG	TT	GG	CC	GG	12.6667	15.2	14.75	13	14.8	14.04
GY798	CC	GG	TT	CC	TT	TT	TT	AA	TT	AA	CC	CC	AA	CC	CC	TT	GG	CC	GG	TT	TT	CC	AA	15		13	16	15.6	14.84
GY923	CC	GG	TT	CC	TT	TT	TT	AA	TT	AA	CC	CC	AA	CC	CC	TT	GG	CC	GG	TT	TT	CC	AA	13.5	14	12.75	15	11.4286	13.33
HTH-17	CC	GG	TT	CC	TT	TT	TT	AA	TT	AA	CC	CC	AA	CC	CC	TT	GG	CC	GG	TT	TT	CC	AA	10.3333	10	10.3333	9	10	10.11
HUA83-2	CC	GG	TT	CC	TT	TT	TT	AA	TT	AA	CC	CC	AA	GG	GG	TT	GG	CC	GG	TT	TT	CC	AA	12		11	14		12.54
HYS	CC	GG	TT	TT	TT	TT	TT	GG	TT	AA	CC	TT	AA	CC	GG	CC	AA	TT	AA	CC	GG	AA	GG	11.3333	10	11	12	10.3333	11.06
HZS	CC	GG	TT	TT	TT	TT	TT	GG	TT	AA	CC	TT	AA	CC	GG	CC	AA	TT	AA	CC	GG	AA	GG	12.1667	12.5	12.2			12.42
IRF314	CC	GG	TT	CC	TT	TT	TT	AA	TT	AA	CC	CC	AA	CC	CC	TT	GG	CC	GG	TT	TT	CC	AA	12.8333	12.5	13.6	14	13.2	13.23
J4112	GG	AA	TT	CC	CC	CC	CC	GG	CC	CC	GG	TT	AA	GG	GG	TT	AA	TT	AA	CC	GG	AA	GG	10	11.5	12	12	11.6	11.52
JH59	CC	GG	TT	CC	TT	TT	TT	AA	TT	AA	CC	CC	AA	CC	CC	TT	GG	CC	GG	TT	TT	CC	AA	13	16	13.8	14	14.4	14.19
JH96C	CC	GG	TT	CC	TT	TT	TT	AA	TT	AA	CC	CC	AA	CC	CC	TT	GG	CC	GG	TT	TT	CC	AA	14.6667	14	13.75	14	14.8	14.19
JI63	CC	GG	TT	CC	TT	TT	TT	GG	TT	AA	CC	CC	AA	CC	CC	TT	GG	CC	GG	TT	TT	CC	AA	13.3333	11.3333	12.8333	13	13.2	12.77
JI842	CC	GG	TT	CC	TT	TT	TT	AA	TT	AA	CC	CC	AA	CC	CC	TT	GG	CC	GG	TT	TT	CC	AA	8		10.25	10		9.87
JI846	CC	GG	TT	CC	TT	TT	TT	AA	TT	AA	CC	CC	AA	CC	CC	TT	GG	CC	GG	TT	TT	CC	AA	11.6667	11.5	11.2	11	12	11.57
JI853	CC	GG	TT	TT	TT	TT	TT	GG	TT	AA	CC	TT	AA	CC	GG	CC	AA	TT	AA	CC	GG	AA	GG	12.3333		12.8	13	13.2	12.91
JIAO51	CC	GG	TT	CC	TT	TT	TT	GG	TT	CC	CC	CC	AA	CC	CC	TT	GG	CC	GG	TT	TT	CC	AA	15	16	13.5	14	15.6	14.74
JY01	CC	GG	TT	CC	TT	TT	TT	AA	TT	AA	CC	CC	AA	CC	CC	TT	GG	CC	GG	TT	TT	CC	AA	15.3333	14	13	14	14	14.02
K10	CC	GG	TT	CC	TT	TT	TT	AA	TT	AA	CC	CC	AA	CC	CC	TT	GG	CC	GG	TT	TT	CC	AA	11	12	11.55	11	14	11.98
K12	CC	GG	TT	TT	TT	TT	TT	GG	TT	AA	CC	TT	AA	CC	GG	CC	AA	TT	AA	CC	GG	AA	GG	13.6667	12	14.5	12	15	13.42
K14	CC	GG	TT	CC	TT	TT	TT	AA	TT	AA	CC	TT	AA	CC	CC	TT	GG	CC	GG	TT	TT	CC	AA	8			12	10.8	10.59
K22	CC	GG	TT	CC	TT	TT	TT	AA	TT	AA	CC	CC	GG	CC	GG	TT	GG	CC	GG	TT	TT	CC	AA	15.3333	18.8	19.15	19	18.4	17.88
L3180	CC	GG	TT	CC	TT	TT	TT	AA	TT	AA	CC	CC	AA	CC	CC	TT	GG	CC	GG	TT	TT	CC	AA	15.6667	14	14.75	13	14.8	14.38
LG001	CC	GG	TT	CC	TT	TT	TT	AA	TT	AA	CC	CC	GG	CC	GG	TT	GG	CC	GG	TT	TT	CC	AA	10.6667	10.8	10.8	10	11	10.79
LIAO138	CC	GG	TT	CC	TT	TT	TT	AA	TT	AA	CC	CC	AA	CC	CC	TT	GG	CC	GG	TT	TT	CC	AA	12.6667	13	12.6	12	12.4	12.57
LIAO159	CC	GG	TT	CC	TT	TT	TT	AA	TT	AA	CC	CC	AA	CC	CC	TT	GG	CC	GG	TT	TT	CC	AA	15	14	14.8	14	15.2	14.53
LIAO5114	CC	GG	TT	CC	TT	TT	TT	AA	TT	AA	CC	TT	AA	CC	CC	TT	GG	CC	GG	TT	TT	CC	AA	13.3333	14	14.4	13.3	14	13.78
LIAO5262	CC	GG	TT	CC	TT	TT	TT	AA	TT	AA	CC	CC	AA	CC	CC	TT	GG	CC	GG	TT	TT	CC	AA	15.6667	18.5	18.1667	17	19.6	17.55
LIAO5263	CC	GG	TT	CC	TT	TT	TT	AA	TT	AA	CC	CC	AA	CC	CC	TT	GG	CC	GG	TT	TT	CC	AA		16.5	17.05	18	18.5	17.15
LK11	CC	GG	TT	CC	TT	TT	TT	AA	TT	AA	CC	CC	AA	CC	CC	TT	GG	CC	GG	TT	TT	CC	AA	11	11.6	11.3333	11	10.8	11.26
LV28	CC	GG	TT	CC	TT	TT	TT	AA	TT	AA	CC	CC	AA	CC	CC	TT	GG	CC	GG	TT	TT	CC	AA	11.8333	12	12.25	14	12.5	12.56
LX9801	CC	GG	TT	TT	TT	TT	TT	GG	TT	AA	CC	TT	AA	CC	GG	CC	AA	TT	AA	CC	GG	AA	GG	12.3333	10	12	12	12	11.75
LXN	CC	GG	TT	CC	TT	TT	TT	AA	TT	AA	CC	CC	GG	CC	GG	TT	GG	CC	GG	TT	TT	CC	AA	10	12.4	11.0667	14	12	11.97
LY042	CC	GG	TT	CC	TT	TT	TT	GG	TT	AA	CC	CC	AA	CC	CC	TT	GG	CC	GG	TT	TT	CC	AA	12.3333	11	11.1	10.35	10.8	11.23
M153	CC	GG	TT	CC	TT	TT	TT	AA	TT	AA	CC	CC	AA	CC	CC	TT	GG	CC	GG	TT	TT	CC	AA	16.8333		16.8	15	15.5	15.9
M97	CC	GG	TT	CC	TT	TT	TT	AA	TT	AA	CC	CC	GG	CC	GG	TT	GG	CC	GG	TT	TT	CC	AA	15.6667	15	13.6	17	15	15.15
MO113	CC	GG	TT	CC	TT	TT	TT	AA	TT	AA	CC	CC	AA	GG	GG	TT	GG	CC	GG	TT	TT	CC	AA	12	11	11.35	11.5	12	11.66
MO17	CC	GG	TT	CC	TT	TT	TT	AA	TT	AA	CC	CC	AA	CC	CC	TT	GG	CC	GG	TT	TT	CC	AA	10	10	9.8	11	10.4	10.4
NAN21-3	GG	GG	TT	CC	CC	CC	CC	GG	CC	CC	GG	TT	AA	GG	GG	TT	GG	CC	GG	TT	TT	CC	AA	12	10	11.1	12	12	11.52
P178	CC	GG	TT	CC	TT	TT	TT	AA	TT	AA	CC	CC	AA	CC	CC	TT	GG	CC	GG	TT	TT	CC	AA	15.3333	14.6667	14.7333	13.8	14	14.44
Q1261	CC	AA	TT	CC	CC	CC	CC	GG	CC	CC	GG	TT	AA	GG	GG	TT	GG	CC	GG	TT	TT	CC	AA	11	12	13.2	12	12.8	12.26
QI205	CC	GG	TT	CC	TT	TT	TT	GG	TT	AA	CC	TT	AA	CC	CC	TT	GG	CC	GG	CC	GG	AA	GG	19		22.8333		19	19.73
R15	CC	GG	TT	CC	TT	TT	TT	AA	TT	AA	CC	CC	AA	CC	GG	CC	AA	CC	GG	TT	GG	CC	AA	13.5	13.3333	13.75	14	13.6	13.62
R15X1141	CC	GG	TT	CC	TT	TT	TT	AA	TT	AA	CC	CC	AA	CC	GG	CC	AA	CC	GG	TT	TT	CC	AA	14.3333	15	13.9	17	16	15.14
RY713	CC	GG	TT	CC	TT	TT	TT	AA	TT	AA	CC	CC	AA	CC	CC	TT	GG	CC	GG	TT	GG	CC	GG			15.25		15	14.82
RY729	CC	GG	TT	CC	TT	TT	TT	AA	TT	AA	CC	CC	AA	CC	CC	TT	GG	CC	GG	TT	GG	CC	GG			14	14	13.6	13.77
S22	CC	GG	TT	TT	TT	TT	TT	GG	TT	AA	CC	TT	AA	CC	GG	CC	AA	TT	AA	CC	GG	AA	GG	9.33333	10.4	11.25	10	12.5	10.83
S37	CC	GG	TT	CC	TT	TT	TT	AA	TT	AA	CC	CC	AA	CC	GG	CC	AA	TT	AA	CC	GG	AA	GG
SC55	CC	GG	TT	TT	TT	TT	TT	AA	TT	AA	CC	CC	AA	CC	CC	TT	GG	CC	GG	TT	TT	CC	AA	14		16.75	16	14.5	15.23
SHEN5003	CC	GG	TT	CC	TT	TT	TT	AA	TT	AA	CC	CC	AA	CC	CC	TT	GG	CC	GG	TT	TT	CC	AA	12.3333	16	14.5		16	14.6
SI273	CC	GG	TT	CC	TT	TT	TT	AA	TT	AA	CC	CC	AA	CC	CC	TT	GG	CC	GG	TT	TT	CC	AA	13.6667	14	14.45	15	13.6	14.1
SI434	CC	GG	TT	CC	TT	TT	TT	AA	TT	AA	CC	CC	AA	CC	CC	TT	GG	CC	GG	TT	TT	CC	AA			12.6667	10	12	11.66
SI446	CC	GG	TT	CC	TT	TT	TT	AA	TT	AA	CC	CC	AA	CC	CC	TT	GG	CC	GG	TT	TT	CC	AA			16.25	15	16.8	15.74
SW92E114	CC	GG	TT	CC	TT	TT	TT	AA	TT	AA	CC	CC	AA	CC	CC	TT	GG	CC	GG	TT	TT	CC	AA	14.3333	12.5	13.1	13	12.8	13.15
SY1032	CC	GG	TT	CC	TT	TT	TT	AA	TT	AA	CC	CC	AA	CC	CC	TT	GG	CC	GG	TT	TT	CC	AA			18		16.4	16.64
SY1035	CC	GG	TT	CC	TT	TT	TT	AA	TT	AA	CC	CC	AA	CC	CC	TT	GG	CC	GG	TT	TT	CC	AA	16.5	17.5	16.6	14	17	16.16
SY1039	CC	GG	TT	CC	TT	TT	TT	AA	TT	AA	CC	CC	AA	CC	CC	TT	GG	CC	GG	TT	TT	CC	AA		13.5	13	16	15.2	14.27
SY1052	CC	GG	TT	CC	TT	TT	TT	AA	TT	AA	CC	CC	AA	CC	CC	TT	GG	CC	GG	TT	GG	CC	AA
SY1128	GG	AA	TT	CC	CC	CC	CC	GG	CC	CC	GG	TT	AA	GG	GG	TT	AA	TT	AA	CC	GG	AA	GG		17	19.0667	18	18	17.62
SY3073	CC	GG	TT	CC	TT	TT	TT	AA	TT	AA	CC	CC	AA	GG	GG	TT	GG	CC	GG	TT	TT	CC	AA	13.5	14.8	16.4	14.35		14.71
TIAN77	CC	GG	TT	CC	TT	TT	TT	GG	TT	CC	CC	CC	AA	CC	CC	TT	GG	CC	GG	TT	TT	CC	AA	14.3333		13.9167	14	14.8	14.25
TIE7922	CC	GG	TT	CC	TT	TT	TT	AA	TT	AA	CC	CC	AA	CC	CC	TT	GG	CC	GG	TT	TT	CC	AA		15.6	16.1	16	17.5	16.02
TY1	CC	GG	TT	CC	TT	TT	TT	AA	TT	AA	CC	CC	GG	CC	GG	TT	GG	CC	GG	TT	TT	CC	AA	13.6667	16.8	14.6667		15	14.91
TY11	CC	GG	TT	CC	TT	TT	TT	GG	TT	AA	CC	CC	AA	CC	CC	TT	GG	CC	GG	TT	TT	CC	AA	12.6667	13.6	13.8	14	13.6	13.52
TY2	CC	GG	TT	CC	TT	TT	TT	GG	TT	AA	CC	CC	AA	CC	CC	TT	GG	CC	GG	TT	TT	CC	AA	16.3333	16	17.75	16.8	16.6667	16.53
TY3	CC	GG	TT	CC	TT	TT	TT	AA	TT	AA	CC	CC	GG	CC	GG	TT	GG	CC	GG	TT	TT	CC	AA	13.3333	16.8	16.5	15.8	16.5	15.65
TY4	CC	GG	TT	CC	TT	TT	TT	AA	TT	AA	CC	CC	GG	CC	GG	TT	GG	CC	GG	TT	TT	CC	AA	13.6667	14.5	14.4	13	12	13.5
TY5	CC	GG	TT	CC	TT	TT	TT	AA	TT	AA	CC	CC	AA	CC	CC	TT	GG	CC	GG	TT	TT	CC	AA	18.3333	18.5	18.45	18	18	17.99
TY6	CC	GG	TT	CC	TT	TT	TT	GG	TT	AA	CC	CC	AA	CC	CC	TT	GG	CC	GG	TT	TT	CC	AA	19.6667	20	18.9	16	16	17.86
U8112	CC	GG	TT	CC	TT	TT	TT	AA	TT	AA	CC	CC	AA	CC	CC	TT	GG	CC	GG	TT	TT	CC	AA	13		13	12	13.5	12.95
W138	CC	GG	TT	CC	TT	TT	TT	AA	TT	AA	CC	CC	AA	CC	CC	TT	GG	CC	GG	TT	TT	CC	AA	9.66667		10.6	10	10	10.33
WH413	CC	GG	TT	TT	TT	TT	TT	GG	TT	AA	CC	TT	AA	CC	GG	CC	AA	TT	AA	CC	GG	AA	GG	14	14.4	12.4	11	12.5	12.88
WU109	CC	GG	AA	CC	TT	TT	TT	GG	TT	CC	CC	CC	AA	CC	CC	TT	GG	CC	GG	TT	TT	CC	AA	14.6667	15	13.3	14	13.6	14.07
XI502	CC	GG	TT	TT	TT	TT	TT	GG	TT	AA	CC	TT	AA	CC	GG	CC	AA	TT	AA	CC	GG	AA	GG	14	13	12.5	14	13.2	13.34
XUN971	CC	GG	TT	CC	TT	TT	TT	AA	TT	AA	CC	CC	AA	CC	CC	TT	GG	CC	GG	TT	TT	CC	AA	14	14.5	15.6	13	16	14.55
XZ698	CC	GG	TT	CC	TT	TT	TT	AA	TT	AA	CC	CC	GG	CC	GG	TT	GG	CC	GG	TT	TT	CC	AA	15.6667		16.45	17	14.6667	15.82
YE478	CC	GG	TT	CC	TT	TT	TT	AA	TT	AA	CC	TT	AA	CC	CC	TT	GG	CC	GG	TT	TT	CC	AA	12.3333	12	12.25	14	13	12.75
YE515	CC	GG	TT	CC	TT	TT	TT	AA	TT	AA	CC	CC	AA	CC	CC	TT	GG	CC	GG	TT	TT	CC	AA	12	16	13.3333	14	14.8	13.99
YE52106	CC	GG	TT	CC	TT	TT	TT	AA	TT	AA	CC	CC	AA	CC	CC	TT	GG	CC	GG	TT	TT	CC	AA	13.6667	15.5	14	13	15.6	14.3
YE8001	CC	GG	TT	CC	TT	TT	TT	AA	TT	AA	CC	CC	AA	CC	CC	TT	GG	CC	GG	TT	TT	CC	AA	11.5	13.2	12.45	12	13.3333	12.54
YU374	CC	GG	TT	CC	TT	TT	TT	AA	TT	AA	CC	CC	AA	CC	CC	TT	GG	CC	GG	TT	TT	CC	AA	12	12	12.7333	12	13.3333	12.46
Z2018F	CC	GG	TT	CC	TT	TT	TT	AA	TT	AA	CC	CC	GG	CC	GG	TT	GG	CC	GG	TT	TT	CC	AA	13.6667	16.5	16	16.2	14	15.17
ZAC546	CC	GG	TT	CC	TT	TT	TT	AA	TT	AA	CC	CC	AA	CC	CC	TT	GG	CC	GG	TT	TT	CC	AA	11.3333	11.3333	11.8	12	12	11.78
ZB648	CC	GG	TT	CC	TT	TT	TT	AA	TT	AA	CC	CC	GG	CC	GG	TT	GG	CC	GG	TT	TT	NN	NN	13.3333	16.5	15	14	14.8	14.65
ZH68	CC	GG	TT	TT	TT	TT	TT	GG	TT	AA	CC	TT	AA	CC	GG	CC	AA	TT	AA	CC	GG	AA	GG	11.3333	11	12	11	12.4	11.64
ZHENG28	CC	GG	TT	CC	TT	TT	TT	AA	TT	AA	CC	CC	AA	CC	CC	TT	GG	CC	GG	TT	TT	CC	AA	12.3333	15.6	15.0833	16	15.2	14.76
ZHENG29	CC	GG	TT	CC	TT	TT	TT	AA	TT	AA	CC	TT	AA	CC	CC	TT	GG	CC	GG	TT	TT	CC	AA	14.3333	14	15.1667	14	14.4	14.32
ZHENG30	CC	GG	TT	CC	TT	TT	TT	AA	TT	AA	CC	CC	GG	CC	GG	TT	GG	CC	GG	TT	GG	CC	AA	12.6667	12.5	12.8	13	12.8	12.78
ZHENG32	GG	AA	TT	CC	CC	CC	CC	GG	CC	CC	GG	TT	AA	GG	GG	TT	AA	TT	AA	CC	GG	AA	GG	10.3333	10	10.65	10	9.5	10.27
ZHENG35	CC	GG	TT	CC	TT	TT	TT	GG	TT	AA	CC	TT	AA	CC	CC	TT	GG	CC	GG	TT	TT	CC	AA	14.3333	14.5	15.6	14	14.8	14.57
ZHENG653	CC	GG	TT	CC	TT	TT	TT	AA	TT	AA	CC	CC	AA	CC	CC	TT	GG	CC	GG	TT	TT	CC	AA	11.6667	14.5	15.5	13	15.6	14.01
ZHI41	CC	GG	TT	CC	TT	TT	TT	AA	TT	AA	CC	CC	AA	CC	CC	TT	GG	CC	GG	TT	TT	CC	AA	13	14.5	13.5	13	12.8	13.36
ZHONG69	CC	GG	TT	CC	TT	TT	TT	GG	TT	AA	CC	TT	AA	CC	CC	TT	GG	CC	AA	TT	GG	AA	GG	12.6667	14	12	13	13.5	13.05
ZONG31	CC	GG	TT	CC	TT	TT	TT	AA	TT	AA	CC	CC	AA	CC	CC	TT	GG	CC	GG	TT	TT	CC	AA	10		11.5	11	10.8	11.04
ZZ01	CC	GG	TT	CC	TT	TT	TT	AA	TT	AA	CC	CC	AA	CC	GG	CC	GG	CC	GG	TT	TT	CC	AA	13	12.5	13.3333	14	14	13.36
ZZ03	CC	GG	TT	CC	TT	TT	TT	AA	TT	AA	CC	CC	GG	CC	GG	TT	GG	CC	GG	TT	TT	CC	AA	12	12.4	13.3333	11.8	12	12.36

## Sheet: chr.pos
SNP_ID	SNP_name	Chr	Location
222900	chr3.S_156635337	chr3	156635337
222901	chr3.S_156635439	chr3	156635439
222902	chr3.S_156635481	chr3	156635481
222903	chr3.S_156635542	chr3	156635542
222904	chr3.S_156635561	chr3	156635561
222905	chr3.S_156635565	chr3	156635565
222906	chr3.S_156635571	chr3	156635571
222907	chr3.S_156635584	chr3	156635584
222908	chr3.S_156635613	chr3	156635613
222909	chr3.S_156635663	chr3	156635663
222910	chr3.S_156635712	chr3	156635712
222911	chr3.S_156635746	chr3	156635746
222912	chr3.S_156635832	chr3	156635832
222913	chr3.S_156635887	chr3	156635887
222914	chr3.S_156635962	chr3	156635962
222915	chr3.S_156635963	chr3	156635963
222916	chr3.S_156637883	chr3	156637883
222917	chr3.S_156637925	chr3	156637925
222918	chr3.S_156638555	chr3	156638555
222919	chr3.S_156638811	chr3	156638811
222920	chr3.S_156639364	chr3	156639364
222921	PZE-103096829	chr3	156639988
222922	PZE-103096842	chr3	156657291

## Sheet: cDNA.panel
	chr3.S_156635571	sample ID	LineID	Stage	LineName			09YAAN	09YUNNAN	09HAINAN	10YUNNAN	10HANNAN	BLUP.noerr
C8605	T	37	321	2	C8605	Tie7922×Shen5003	temperate	13	-999	14	11	14	13.07
LIAO5114	T	38	462	2	LIAO5114	辽5114	temperate	13.3333	14	14.4	13.3	14	13.78
HUANGC	T	39	316	1	HUANGC	(HuangXiao162×Zi330/O2)×Tuxpenno	temperate	13	13	16	-999	16	14.41
SY1052	T	40	284	2	SY1052	Syn.D.O	temperate	-999	-999	-999	-999	-999	-999
CIMBL105	T	41	191	2	CIMBL105	(LAMA2002-61-1-B)-B	tropical	13	16.4	16.0833	14	13	14.43
LV28	T	42	334	2	LV28	LvDaHongGu	temperate	11.8333	12	12.25	14	12.5	12.56
CIMBL95	T	43	181	1	CIMBL95	(Florida A plus Syn-FS2-2-1-B-B)-B	subtropical	12.3333	12.5	12.3	13	11.6	12.4
D863F	T	44	464	1	D863F	D863F	temperate	15	15.6	14.1667	13	14.8	14.45
HZS	T	45	hz4		HZS	TangSiPingTou	temperate	12.1667	12.5	12.2	-999	-999	12.42
ES40	T	46	475	2	ES40	ES40	temperate	13.6667	16	14.5	16	16	15.13
CIMBL157	T	47	243	1	CIMBL157	(ZM305/[BETASYN]BC1-59-1-2-B-B-B)-B	tropical	11	12	12.5	13	12.5	12.26
CIMBL123	T	48	209	1	CIMBL123	(P72c1xCML-297 x CL-02410-3-1-1-B-B-B)-B	subtropical	11.3333	11.5	11.7333	12	12	11.8
CIMBL83	T	49	169	2	CIMBL83	(DRPYC9-F13-2-1-1-1-B)-B	subtropical	11.6667	-999	11.1667	12	11.6	11.77
ZZ01	T	50	452	2	ZZ01	中自01	temperate	13	12.5	13.3333	14	14	13.36
R15	T	51	467	2	R15	R15	temperate	13.5	13.3333	13.75	14	13.6	13.62
ZHENG653	T	52	307	1	ZHENG653	(Shen5003×Zong31)×Shen5003	temperate	11.6667	14.5	15.5	13	15.6	14.01
		53	439	2	L3180	辽3180	temperate	15.6667	14	14.75	13	14.8	14.38
MN	N	54	381	3	MN	Landrace	temperate	12.6667	14	13.35	14	13.3333	13.46
CIMBL89	T	55	175	1	CIMBL89	(DTPYC9-F143-5-4-1-2-B)-B	subtropical	11.3333	14	13.4	12	13.3333	12.84
238	T	56	444	1	238	238	temperate	13	14.5	14.25	15	14.4	14.18
9782	T	57	477	1	9782	9782	temperate	-999	17.5	16.75	16	18	16.73
CIMBL143	C	58	229	2	CIMBL143	(TX03-1006-22-B)-B	subtropical	13.6667	12	12.4	11	13.2	12.5
DAN4245	T	59	413	1	DAN4245	丹4245-1-3-1-3-1-1	temperate	17.6667	18	17.3333	15.6	18.4	17.18
05W002	C	60	398	2	05W002	05W002-1	temperate	12	-999	13.55	13	12.4	12.82
LY042	T	61	406	1	LY042	LY042	temperate	12.3333	11	11.1	10.35	10.8	11.23
ZHENG58	T	62	366	3	ZHENG58	Variant plants from Ye478	temperate	12.6667	12	12.6667	12	12.8	12.47
CIMBL95	T	63	181	1	CIMBL95	(Florida A plus Syn-FS2-2-1-B-B)-B	subtropical	12.3333	12.5	12.3	13	11.6	12.4
ZI330	N	64	294	2	ZI330	OH43×KeLi67	temperate	15	16	16.15	18	17.6	16.38
CIMBL123	T	65	209	1	CIMBL123	(P72c1xCML-297 x CL-02410-3-1-1-B-B-B)-B	subtropical	11.3333	11.5	11.7333	12	12	11.8
1462	T	66	457	1	1462	1462	temperate	16	15	15.3333	14	15	14.97
7381	T	67	438	2	7381	7381	temperate	13	15.5	14.2	13	-999	13.93
ZHI41	T	68	455	2	ZHI41	直41	temperate	13	14.5	13.5	13	12.8	13.36
BY815	T	69	262	1	BY815	BHO	temperate	12	-999	13.25	13	14	13.13
D047	N	70	388	1	D047	Landrace	temperate	11.6667	9.6	11	11	11.6	11.1
YE8001	T	71	325	2	YE8001	Ye488×3189	temperate	11.5	13.2	12.45	12	13.3333	12.54
BEM	T	72	374	3	BEM	Landrace	temperate	11	11.5	12.5	13	12	12.07
QI319	T	plate1A1	244	2	QI319	American Hybrid P78599	subtropical	13.6667	12.4	12.15	12	13.2	12.71
GEMS52	C	plate1A2	525	3	GEMS52	CUBA164:S2008a-326-1-B		-999	-999	13.8	13	13.3333	13.33
GY246	N	plate1A3	270	2	GY246	AIHO	temperate	16	-999	14.2667	15	15.2	15.05
MO17	T	plate1A4	293	1	MO17	187-2×C103	temperate	10	10	9.8	11	10.4	10.4
CIMBL71	T	plate1A5	157	1	CIMBL71	(CL-RCY007=PIO3011F2--B)-B	tropical	12.6667	16	14.8667	12	13.6	13.8
CIMBL156	T	plate1A6	242	1	CIMBL156	(ZM305/[BETASYN]BC1-58-2-3-B)-B	tropical	10	12	10.75	10	9.5	10.6
BY4960	T	plate1A7	265	1	BY4960	BHO	temperate	13.3333	13.2	13.25	13.5	14	13.45
B11	T	plate1A8	255	1	B11	Landrace	tropical	12	12	10.7333	13	11.2	11.87
BS16	T	plate1A9	367	2	BS16	Population BS16	temperate	13.6667	13.5	13	11	14	13.05
CHANG7-2	N	plate1A10	346	3	CHANG7-2	HuangZaoSi×WeiChun	temperate	14	16	14.75	15	15.2	14.9
P178	T	plate1A11	245	2	P178	American Hybrid P78599	subtropical	15.3333	14.6667	14.7333	13.8	14	14.44
J4112	C	plate1A12	340	3	J4112	A619×U8112	temperate	10	11.5	12	12	11.6	11.52
XI502	T	plate1B1	348	2	XI502	Dan340×HuangZaoSi	temperate	14	13	12.5	14	13.2	13.34
		plate1B2	397	2	X1141P	X1141P-1-4-6-1-3-2-1-1	temperate	-999	13	13	-999	14.4	13.33
TIAN77	T	plate1B3	318	1	TIAN77	(HuangXiao162×Mei1865)×(187-2×Nan55)	temperate	14.3333	-999	13.9167	14	14.8	14.25
U8112	T	plate1B4	303	2	U8112	American Hybrid 3382	temperate	13	-999	13	12	13.5	12.95
B73	T	plate1B5	319	1	B73	BSSS	temperate	14	17	18	15	15.5	15.76
04K5672	N	plate1B6	385	1	04K5672	Landrace	temperate	12	12	11.4167	12	11.3333	11.83
ZONG31	T	plate1B7	308	2	ZONG31	Synthetic	temperate	10	-999	11.5	11	10.8	11.04
ZHENG22	N	plate1B8	301	3	ZHENG22	Dan340×E28	temperate	15	14.5	14.4	16	16.4	15.15
K12	T	plate1B9	341	1	K12	HuangZaoSi×WeiChun	temperate	13.6667	12	14.5	12	15	13.42
DAN598	T	plate1B10	359	1	DAN598	(Dan340×Danhuang11)×(Danhuang02×Dan599)	temperate	19	18.4	19.0833	17	19.5	18.31
7884-4HT	T	plate1B11	300	3	7884-4HT	78-6×H84	temperate	14	12	13.2667	13	14	13.25
MN	N	plate1B12	381	1	MN	Landrace	temperate	12.6667	14	13.35	14	13.3333	13.46
BY4839	T	plate1C1	267	2	BY4839	BHO	temperate	11.6667	13	13.75	12.65	14	13.03
CIMBL153	T	plate1C2	239	3	CIMBL153	(TX03-1037-3-B)-B	subtropical	11	12	11.9	13	12	12.05
BY815	T	plate1C3	262	2	BY815	BHO	temperate	12	-999	13.25	13	14	13.13
		plate1C4	246	2	BT1	8085×Thai Hybrid	subtropical	13	13.5	13.8	12	13.2	13.11
BY809	T	plate1C5	260	2	BY809	BHO	temperate	-999	-999	13.25	12	13.6	12.94
SHEN137	T	plate1C6	250	2	SHEN137	American Hybrid 6JK611	subtropical	12.3333	-999	12	13	11.2	12.26
BY855	T	plate1C7	266	1	BY855	BHO	temperate	15	13.2	12.6	14.35	13.6	13.72
CIMBL144	T	plate1C8	230	2	CIMBL144	(TX03-1007-18-B)-B	subtropical	12.6667	-999	12.4	13	13.6	12.99
CIMBL121	T	plate1C9	207	1	CIMBL121	(P591c4 1 y 2 GEN F205-1-1-1-B-B-B)-B	subtropical	11.6667	10.4	10.4	12	11.6	11.32
CIMBL147	T	plate1C10	233	2	CIMBL147	(TX03-1013-186-B)-B	subtropical	-999	-999	-999	-999	-999	-999
DAN599	T	plate1C11	251	2	DAN599	American Hybrid P78599	subtropical	14	16	14.25	14	16.4	14.84
YE52106	T	plate1C12	298	1	YE52106	(Ye1075×Ye106)×AiJin525	temperate	13.6667	15.5	14	13	15.6	14.3
YE107	C	plate1D1	295	1	YE107	Foreign Hybrid XL80	temperate	-999	-999	12	13	-999	12.62
SHEN137	T	plate1D2	250	1	SHEN137	American Hybrid 6JK611	subtropical	12.3333	-999	12	13	11.2	12.26
SI434	T	plate1D3	363	2	SI434	Si466×Hua94	temperate	-999	-999	12.6667	10	12	11.66
05WN230	T	plate1D4	396	1	05WN230	05WN230-1	temperate	14	13	13.6	15	16	14.26
Z2018F	T	plate1D5	393	2	Z2018F	郑2018F2*698-3-1-2-1-1	temperate	13.6667	16.5	16	16.2	14	15.17
DSB	N	plate1D6	377	1	DSB	Landrace	temperate	10.3333	11.5	11.75	11	11.6	11.34
HB	T	plate1D7	376	1	HB	Huojiabaimaya	temperate	10.3333	10.5	10	11	10	10.52
JIAO51	T	plate1D8	355	1	JIAO51	Improved from Landrace	temperate	15	16	13.5	14	15.6	14.74
		plate1D9	326	3	H21	HuangZaoSi×H84	temperate	12.3333	14	13.2667	14	13.6	13.43
5311	T	plate1D10	339	2	5311	GuiZhouQingLongWuSuiBai	temperate	11	-999	14.1333	13	14.8	13.29
U8112	T	plate1D11	303	1	U8112	American Hybrid 3382	temperate	13	-999	13	12	13.5	12.95
A619	T	plate1D12	368	3	A619	The University of Illinois, USA	temperate	14	14	14.25	13	14.6	13.93
TY8	T	plate2A1	424	1	TY8	TY30331-2-7-1-2-1-1	temperate	12.6667	13.5	12	14.2	14	13.27
DAN4245	T	plate2A2	413	2	DAN4245	丹4245-1-3-1-3-1-1	temperate	17.6667	18	17.3333	15.6	18.4	17.18
M97	T	plate2A3	401	2	M97	M97	temperate	15.6667	15	13.6	17	15	15.15
177	T	plate2A4	442	2	177	177	temperate	13	12.5	12.25	12	13.2	12.63
150	T	plate2A5	450	1	150	150	temperate	16.6667	13.5	16	15	15	15.13
GEMS1	C	plate2A6	480	1	GEMS1	PI503806xB94///B94		-999	-999	17	15	17.6	16.21
18-599	T	plate2A7	476	1	18-599	18-599	temperate	15	14	14.95	16	15.6	15.01
ZHENG35	T	plate2A8	445	2	ZHENG35	郑35	temperate	14.3333	14.5	15.6	14	14.8	14.57
526018	T	plate2A9	474	2	526018	526018	temperate	13.6667	13.6	13.5	11	13.2	13.01
4019	T	plate2A10	446	2	4019	4019	temperate	15	16	15.8	14	14	14.87
JH96C	T	plate2A11	458	2	JH96C	金黄96C	temperate	14.6667	14	13.75	14	14.8	14.19
ZHENG29	T	plate2A12	468	2	ZHENG29	郑29	temperate	14.3333	14	15.1667	14	14.4	14.32
835B	T	plate2B1	465	2	835B	835	temperate	15	16.4	16.2	15	16.8	15.74
TY11	T	plate2B2	427	2	TY11	TY30331-2-8-1-2-1-1	temperate	12.6667	13.6	13.8	14	13.6	13.52
ZH68	T	plate2B3	451	3	ZH68	中黄68	temperate	11.3333	11	12	11	12.4	11.64
LIAO5114	T	plate2B4	462	2	LIAO5114	辽5114	temperate	13.3333	14	14.4	13.3	14	13.78
LIAO159	T	plate2B5	454	1	LIAO159	辽159	temperate	15	14	14.8	14	15.2	14.53
SI273	T	plate2B6	459	2	SI273	四-273	temperate	13.6667	14	14.45	15	13.6	14.1
LG001	T	plate2B7	434	2	LG001	辽孤001	temperate	10.6667	10.8	10.8	10	11	10.79
TY6	T	plate2B9	422	1	TY6	TY30331-2-5-1-2-3-2	temperate	19.6667	20	18.9	16	16	17.86
GEMS1	C	plate2B10	480	1	GEMS1	PI503806xB94///B94		-999	-999	17	15	17.6	16.21
JY01	T	plate2B11	402	2	JY01	冀研01-3-2-2-1-5-1	temperate	15.3333	14	13	14	14	14.02
LY	T	plate2B12	409	1	LY	LY	temperate	12	13	13.5	12.2	12.5	12.67
ZHI41	T	plate2C1	455	2	ZHI41	直41	temperate	13	14.5	13.5	13	12.8	13.36
LIAO5114	T	plate2C2	462	2	LIAO5114	辽5114	temperate	13.3333	14	14.4	13.3	14	13.78
ZH68	T	plate2C4	451	2	ZH68	中黄68	temperate	11.3333	11	12	11	12.4	11.64
IRF314	T	plate2C5	432	2	IRF314	IRF314	temperate	12.8333	12.5	13.6	14	13.2	13.23
GEMS2	C	plate2C6	481	1	GEMS2	FS8A(S):S09-43-2		-999	-999	12.6	12	13.6	12.74
ZHENG28	T	plate2C7	466	2	ZHENG28	郑28	temperate	12.3333	15.6	15.0833	16	15.2	14.76
DAN3130	T	plate2C8	453	2	DAN3130	丹3130	temperate	11.3333	-999	11.95	12	11.3333	11.81
DONG46	T	plate2C9	309	2	DONG46	M14	temperate	14.3333	14.5	15.6	16	14	14.8
IRF314	T	plate2C10	432	2	IRF314	IRF314	temperate	12.8333	12.5	13.6	14	13.2	13.23

## Sheet: association.KRN
Trait	Marker	Locus	Site	df	F	p	errordf	markerR2	Genetic	Var	Residual	Var	-2LnLikelihood
09HAINAN	None	0	NaN	NaN	507	NaN	0.720945	1.87186	1988.13
09HAINAN	SNP222900	Unknown	-1	1	4.02216	0.0456913	347	0.0105226	0.720945	1.87186	1988.13
09HAINAN	SNP222901	Unknown	-1	1	3.99887	0.0463191	347	0.0104617	0.720945	1.87186	1988.13
09HAINAN	SNP222902	Unknown	-1	1	0.601352	0.438597	347	0.00157324	0.720945	1.87186	1988.13
09HAINAN	SNP222903	Unknown	-1	1	0.145036	0.703561	347	0.000379437	0.720945	1.87186	1988.13
09HAINAN	SNP222904	Unknown	-1	1	7.8324	0.00542191	347	0.0204908	0.720945	1.87186	1988.13
09HAINAN	SNP222905	Unknown	-1	1	7.8324	0.00542191	347	0.0204908	0.720945	1.87186	1988.13
09HAINAN	SNP222906	Unknown	-1	1	10.4985	0.0013117	347	0.0274657	0.720945	1.87186	1988.13
09HAINAN	SNP222907	Unknown	-1	1	0.559763	0.454869	347	0.00146443	0.720945	1.87186	1988.13
09HAINAN	SNP222908	Unknown	-1	1	10.4985	0.0013117	347	0.0274657	0.720945	1.87186	1988.13
09HAINAN	SNP222909	Unknown	-1	1	0.169752	0.680589	347	0.0004441	0.720945	1.87186	1988.13
09HAINAN	SNP222910	Unknown	-1	1	4.03401	0.0453752	347	0.0105536	0.720945	1.87186	1988.13
09HAINAN	SNP222911	Unknown	-1	1	0.539164	0.463281	347	0.00141054	0.720945	1.87186	1988.13
09HAINAN	SNP222912	Unknown	-1	1	0.426333	0.514231	347	0.00111536	0.720945	1.87186	1988.13
09HAINAN	SNP222913	Unknown	-1	1	7.54803	0.00632491	347	0.0197469	0.720945	1.87186	1988.13
09HAINAN	SNP222914	Unknown	-1	1	3.8132	0.0516631	347	0.00997597	0.720945	1.87186	1988.13
09HAINAN	SNP222915	Unknown	-1	1	0.318931	0.57262	347	0.000834375	0.720945	1.87186	1988.13
09HAINAN	SNP222916	Unknown	-1	1	4.93168	0.0270215	347	0.0129021	0.720945	1.87186	1988.13
09HAINAN	SNP222917	Unknown	-1	1	6.19332	0.0132971	347	0.0162028	0.720945	1.87186	1988.13
09HAINAN	SNP222918	Unknown	-1	1	6.39876	0.0118673	347	0.0167402	0.720945	1.87186	1988.13
09HAINAN	SNP222919	Unknown	-1	1	1.69827	0.193389	347	0.00444295	0.720945	1.87186	1988.13
09HAINAN	SNP222920	Unknown	-1	1	2.67331	0.102961	347	0.00699381	0.720945	1.87186	1988.13
09HAINAN	SNP222921	Unknown	-1	1	3.08146	0.0801314	329	0.00862818	0.720945	1.87186	1988.13
09HAINAN	SNP222922	Unknown	-1	1	2.83416	0.0932364	330	0.00788054	0.720945	1.87186	1988.13
09YAAN	None	0	NaN	NaN	436	NaN	0.947148	1.21568	1655.33
09YAAN	SNP222900	Unknown	-1	1	1.10822	0.293355	291	0.00380933	0.947148	1.21568	1655.33
09YAAN	SNP222901	Unknown	-1	1	14.013	0.000219317	291	0.0481674	0.947148	1.21568	1655.33
09YAAN	SNP222902	Unknown	-1	1	0.052574	0.818807	291	0.000180715	0.947148	1.21568	1655.33
09YAAN	SNP222903	Unknown	-1	1	0.0013987	0.970193	291	4.8078e-06	0.947148	1.21568	1655.33
09YAAN	SNP222904	Unknown	-1	1	5.40118	0.0208213	291	0.0185657	0.947148	1.21568	1655.33
09YAAN	SNP222905	Unknown	-1	1	5.40118	0.0208213	291	0.0185657	0.947148	1.21568	1655.33
09YAAN	SNP222906	Unknown	-1	1	3.33614	0.0688123	291	0.0114674	0.947148	1.21568	1655.33
09YAAN	SNP222907	Unknown	-1	1	0.00820377	0.927894	291	2.81992e-05	0.947148	1.21568	1655.33
09YAAN	SNP222908	Unknown	-1	1	3.33614	0.0688123	291	0.0114674	0.947148	1.21568	1655.33
09YAAN	SNP222909	Unknown	-1	1	0.672614	0.412822	291	0.00231201	0.947148	1.21568	1655.33
09YAAN	SNP222910	Unknown	-1	1	5.01612	0.0258782	291	0.0172421	0.947148	1.21568	1655.33
09YAAN	SNP222911	Unknown	-1	1	1.64125	0.201188	291	0.00564156	0.947148	1.21568	1655.33
09YAAN	SNP222912	Unknown	-1	1	0.247189	0.619442	291	0.000849675	0.947148	1.21568	1655.33
09YAAN	SNP222913	Unknown	-1	1	3.88183	0.0497724	291	0.0133432	0.947148	1.21568	1655.33
09YAAN	SNP222914	Unknown	-1	1	5.39063	0.0209451	291	0.0185295	0.947148	1.21568	1655.33
09YAAN	SNP222915	Unknown	-1	1	0.224545	0.635959	291	0.000771839	0.947148	1.21568	1655.33
09YAAN	SNP222916	Unknown	-1	1	6.10702	0.0140452	291	0.0209919	0.947148	1.21568	1655.33
09YAAN	SNP222917	Unknown	-1	1	7.51181	0.00651402	291	0.0258207	0.947148	1.21568	1655.33
09YAAN	SNP222918	Unknown	-1	1	5.25142	0.0226532	291	0.0180509	0.947148	1.21568	1655.33
09YAAN	SNP222919	Unknown	-1	1	4.05161	0.045063	291	0.0139268	0.947148	1.21568	1655.33
09YAAN	SNP222920	Unknown	-1	1	4.59912	0.032828	291	0.0158088	0.947148	1.21568	1655.33
09YAAN	SNP222921	Unknown	-1	1	4.72861	0.0304931	287	0.0163113	0.947148	1.21568	1655.33
09YAAN	SNP222922	Unknown	-1	1	6.28496	0.0127373	287	0.0216753	0.947148	1.21568	1655.33
09YUNNAN	None	0	NaN	NaN	412	NaN	0.900677	1.83691	1651.37
09YUNNAN	SNP222900	Unknown	-1	1	1.67815	0.196273	275	0.00606631	0.900677	1.83691	1651.37
09YUNNAN	SNP222901	Unknown	-1	1	5.08064	0.0249935	275	0.0183659	0.900677	1.83691	1651.37
09YUNNAN	SNP222902	Unknown	-1	1	0.00782063	0.929597	275	2.82707e-05	0.900677	1.83691	1651.37
09YUNNAN	SNP222903	Unknown	-1	1	0.942249	0.332566	275	0.00340612	0.900677	1.83691	1651.37
09YUNNAN	SNP222904	Unknown	-1	1	6.42183	0.0118362	275	0.0232142	0.900677	1.83691	1651.37
09YUNNAN	SNP222905	Unknown	-1	1	6.42183	0.0118362	275	0.0232142	0.900677	1.83691	1651.37
09YUNNAN	SNP222906	Unknown	-1	1	5.92487	0.0155748	275	0.0214177	0.900677	1.83691	1651.37
09YUNNAN	SNP222907	Unknown	-1	1	3.23685	0.0731114	275	0.0117008	0.900677	1.83691	1651.37
09YUNNAN	SNP222908	Unknown	-1	1	5.92487	0.0155748	275	0.0214177	0.900677	1.83691	1651.37
09YUNNAN	SNP222909	Unknown	-1	1	0.211156	0.646231	275	0.000763306	0.900677	1.83691	1651.37
09YUNNAN	SNP222910	Unknown	-1	1	5.19473	0.0234332	275	0.0187784	0.900677	1.83691	1651.37
09YUNNAN	SNP222911	Unknown	-1	1	6.44612	0.0116792	275	0.023302	0.900677	1.83691	1651.37
09YUNNAN	SNP222912	Unknown	-1	1	1.54067	0.215592	275	0.00556933	0.900677	1.83691	1651.37
09YUNNAN	SNP222913	Unknown	-1	1	7.27061	0.0074481	275	0.0262824	0.900677	1.83691	1651.37
09YUNNAN	SNP222914	Unknown	-1	1	3.23488	0.0731983	275	0.0116937	0.900677	1.83691	1651.37
09YUNNAN	SNP222915	Unknown	-1	1	0.472541	0.492408	275	0.00170818	0.900677	1.83691	1651.37
09YUNNAN	SNP222916	Unknown	-1	1	2.40288	0.122279	275	0.00868612	0.900677	1.83691	1651.37
09YUNNAN	SNP222917	Unknown	-1	1	3.39176	0.0666158	275	0.0122608	0.900677	1.83691	1651.37
09YUNNAN	SNP222918	Unknown	-1	1	2.75867	0.0978852	275	0.00997226	0.900677	1.83691	1651.37
09YUNNAN	SNP222919	Unknown	-1	1	3.57495	0.0597237	275	0.012923	0.900677	1.83691	1651.37
09YUNNAN	SNP222920	Unknown	-1	1	4.10535	0.0437272	275	0.0148404	0.900677	1.83691	1651.37
09YUNNAN	SNP222921	Unknown	-1	1	4.05836	0.0449557	271	0.0148843	0.900677	1.83691	1651.37
09YUNNAN	SNP222922	Unknown	-1	1	3.51384	0.0619501	271	0.0128684	0.900677	1.83691	1651.37
10HANNAN	None	0	NaN	NaN	474	NaN	0.769527	1.67977	1837.61
10HANNAN	SNP222900	Unknown	-1	1	5.20825	0.0231339	325	0.0148847	0.769527	1.67977	1837.61
10HANNAN	SNP222901	Unknown	-1	1	2.12796	0.145611	325	0.00608151	0.769527	1.67977	1837.61
10HANNAN	SNP222902	Unknown	-1	1	0.00627527	0.93691	325	1.79341e-05	0.769527	1.67977	1837.61
10HANNAN	SNP222903	Unknown	-1	1	0.000465724	0.982796	325	1.331e-06	0.769527	1.67977	1837.61
10HANNAN	SNP222904	Unknown	-1	1	6.63051	0.0104722	325	0.0189494	0.769527	1.67977	1837.61
10HANNAN	SNP222905	Unknown	-1	1	6.63051	0.0104722	325	0.0189494	0.769527	1.67977	1837.61
10HANNAN	SNP222906	Unknown	-1	1	12.5196	0.000462128	325	0.0357799	0.769527	1.67977	1837.61
10HANNAN	SNP222907	Unknown	-1	1	0.0520063	0.819753	325	0.000148629	0.769527	1.67977	1837.61
10HANNAN	SNP222908	Unknown	-1	1	12.5196	0.000462128	325	0.0357799	0.769527	1.67977	1837.61
10HANNAN	SNP222909	Unknown	-1	1	0.00296208	0.95663	325	8.46535e-06	0.769527	1.67977	1837.61
10HANNAN	SNP222910	Unknown	-1	1	2.08589	0.149641	325	0.00596128	0.769527	1.67977	1837.61
10HANNAN	SNP222911	Unknown	-1	1	1.29631	0.255738	325	0.00370472	0.769527	1.67977	1837.61
10HANNAN	SNP222912	Unknown	-1	1	0.110265	0.740059	325	0.000315127	0.769527	1.67977	1837.61
10HANNAN	SNP222913	Unknown	-1	1	5.46288	0.0200389	325	0.0156124	0.769527	1.67977	1837.61
10HANNAN	SNP222914	Unknown	-1	1	1.08967	0.29733	325	0.00311418	0.769527	1.67977	1837.61
10HANNAN	SNP222915	Unknown	-1	1	0.567806	0.451684	325	0.00162274	0.769527	1.67977	1837.61
10HANNAN	SNP222916	Unknown	-1	1	1.47952	0.224743	325	0.00422834	0.769527	1.67977	1837.61
10HANNAN	SNP222917	Unknown	-1	1	2.50018	0.114818	325	0.00714528	0.769527	1.67977	1837.61
10HANNAN	SNP222918	Unknown	-1	1	2.46268	0.117565	325	0.00703811	0.769527	1.67977	1837.61
10HANNAN	SNP222919	Unknown	-1	1	1.22075	0.270041	325	0.00348878	0.769527	1.67977	1837.61
10HANNAN	SNP222920	Unknown	-1	1	0.875625	0.350106	325	0.00250246	0.769527	1.67977	1837.61
10HANNAN	SNP222921	Unknown	-1	1	1.27634	0.259469	309	0.00382299	0.769527	1.67977	1837.61
10HANNAN	SNP222922	Unknown	-1	1	1.00582	0.3167	310	0.00300179	0.769527	1.67977	1837.61
10YUNNAN	None	0	NaN	NaN	502	NaN	0.704119	1.73275	1939.91
10YUNNAN	SNP222900	Unknown	-1	1	1.59634	0.207283	346	0.00445284	0.704119	1.73275	1939.91
10YUNNAN	SNP222901	Unknown	-1	1	0.299683	0.584438	346	0.000835936	0.704119	1.73275	1939.91
10YUNNAN	SNP222902	Unknown	-1	1	0.213093	0.644647	346	0.000594403	0.704119	1.73275	1939.91
10YUNNAN	SNP222903	Unknown	-1	1	0.0355048	0.850653	346	9.90373e-05	0.704119	1.73275	1939.91
10YUNNAN	SNP222904	Unknown	-1	1	3.14268	0.0771586	346	0.00876619	0.704119	1.73275	1939.91
10YUNNAN	SNP222905	Unknown	-1	1	3.14268	0.0771586	346	0.00876619	0.704119	1.73275	1939.91
10YUNNAN	SNP222906	Unknown	-1	1	6.09153	0.0140718	346	0.0169917	0.704119	1.73275	1939.91
10YUNNAN	SNP222907	Unknown	-1	1	0.303316	0.582171	346	0.00084607	0.704119	1.73275	1939.91
10YUNNAN	SNP222908	Unknown	-1	1	6.09153	0.0140718	346	0.0169917	0.704119	1.73275	1939.91
10YUNNAN	SNP222909	Unknown	-1	1	0.166523	0.683476	346	0.000464499	0.704119	1.73275	1939.91
10YUNNAN	SNP222910	Unknown	-1	1	0.0188809	0.890789	346	5.26665e-05	0.704119	1.73275	1939.91
10YUNNAN	SNP222911	Unknown	-1	1	0.247626	0.619071	346	0.000690729	0.704119	1.73275	1939.91
10YUNNAN	SNP222912	Unknown	-1	1	1.22432	0.269292	346	0.00341513	0.704119	1.73275	1939.91
10YUNNAN	SNP222913	Unknown	-1	1	1.87803	0.171457	346	0.00523858	0.704119	1.73275	1939.91
10YUNNAN	SNP222914	Unknown	-1	1	0.0214768	0.883574	346	5.99075e-05	0.704119	1.73275	1939.91
10YUNNAN	SNP222915	Unknown	-1	1	0.268186	0.604886	346	0.000748078	0.704119	1.73275	1939.91
10YUNNAN	SNP222916	Unknown	-1	1	0.549499	0.459031	346	0.00153277	0.704119	1.73275	1939.91
10YUNNAN	SNP222917	Unknown	-1	1	1.72524	0.189901	346	0.00481238	0.704119	1.73275	1939.91
10YUNNAN	SNP222918	Unknown	-1	1	1.86522	0.172921	346	0.00520284	0.704119	1.73275	1939.91
10YUNNAN	SNP222919	Unknown	-1	1	2.14644	0.14382	346	0.00598728	0.704119	1.73275	1939.91
10YUNNAN	SNP222920	Unknown	-1	1	2.39868	0.122362	346	0.00669089	0.704119	1.73275	1939.91
10YUNNAN	SNP222921	Unknown	-1	1	0.636818	0.425452	327	0.0019306	0.704119	1.73275	1939.91
10YUNNAN	SNP222922	Unknown	-1	1	1.54442	0.21486	328	0.00466323	0.704119	1.73275	1939.91
BLUP.noerr	None	0	NaN	NaN	516	NaN	0.561743	1.25986	1846.11
BLUP.noerr	SNP222900	Unknown	-1	1	4.6541	0.0316635	352	0.0124161	0.561743	1.25986	1846.11
BLUP.noerr	SNP222901	Unknown	-1	1	3.60487	0.0584375	352	0.00961701	0.561743	1.25986	1846.11
BLUP.noerr	SNP222902	Unknown	-1	1	0.315604	0.574623	352	0.000841963	0.561743	1.25986	1846.11
BLUP.noerr	SNP222903	Unknown	-1	1	0.115181	0.734526	352	0.000307277	0.561743	1.25986	1846.11
BLUP.noerr	SNP222904	Unknown	-1	1	9.29922	0.00246823	352	0.0248083	0.561743	1.25986	1846.11
BLUP.noerr	SNP222905	Unknown	-1	1	9.29922	0.00246823	352	0.0248083	0.561743	1.25986	1846.11
BLUP.noerr	SNP222906	Unknown	-1	1	13.685	0.000251147	352	0.0365086	0.561743	1.25986	1846.11
BLUP.noerr	SNP222907	Unknown	-1	1	0.377148	0.539535	352	0.00100615	0.561743	1.25986	1846.11
BLUP.noerr	SNP222908	Unknown	-1	1	13.685	0.000251147	352	0.0365086	0.561743	1.25986	1846.11
BLUP.noerr	SNP222909	Unknown	-1	1	0.114299	0.735505	352	0.000304926	0.561743	1.25986	1846.11
BLUP.noerr	SNP222910	Unknown	-1	1	3.24539	0.0724899	352	0.008658	0.561743	1.25986	1846.11
BLUP.noerr	SNP222911	Unknown	-1	1	1.71878	0.190715	352	0.00458533	0.561743	1.25986	1846.11
BLUP.noerr	SNP222912	Unknown	-1	1	0.268233	0.604849	352	0.000715586	0.561743	1.25986	1846.11
BLUP.noerr	SNP222913	Unknown	-1	1	6.45468	0.0114999	352	0.0172197	0.561743	1.25986	1846.11
BLUP.noerr	SNP222914	Unknown	-1	1	3.1253	0.0779617	352	0.00833762	0.561743	1.25986	1846.11
BLUP.noerr	SNP222915	Unknown	-1	1	0.212442	0.645148	352	0.000566749	0.561743	1.25986	1846.11
BLUP.noerr	SNP222916	Unknown	-1	1	3.478	0.0630312	352	0.00927855	0.561743	1.25986	1846.11
BLUP.noerr	SNP222917	Unknown	-1	1	5.34279	0.0213918	352	0.0142534	0.561743	1.25986	1846.11
BLUP.noerr	SNP222918	Unknown	-1	1	5.09857	0.0245645	352	0.0136019	0.561743	1.25986	1846.11
BLUP.noerr	SNP222919	Unknown	-1	1	2.27683	0.132227	352	0.00607409	0.561743	1.25986	1846.11
BLUP.noerr	SNP222920	Unknown	-1	1	2.58629	0.1087	352	0.00689965	0.561743	1.25986	1846.11
BLUP.noerr	SNP222921	Unknown	-1	1	2.2004	0.138932	333	0.00636975	0.561743	1.25986	1846.11
BLUP.noerr	SNP222922	Unknown	-1	1	2.12706	0.14567	334	0.00612832	0.561743	1.25986	1846.11

## Sheet: association.all.traits
Trait	Marker	Locus	Site	df	F	p	errordf	markerR2	Genetic	Var	Residual	Var	-2LnLikelihood
100grainweight	None	0	NaN	NaN	489	NaN	1.84691	2.69139	2204.94
100grainweight	SNP222900	Unknown	-1	1	1.71983	0.19057	356	0.00487894	1.84691	2.69139	2204.94
100grainweight	SNP222901	Unknown	-1	1	0.0161858	0.898836	356	4.5917e-05	1.84691	2.69139	2204.94
100grainweight	SNP222902	Unknown	-1	1	2.09127	0.149033	356	0.00593266	1.84691	2.69139	2204.94
100grainweight	SNP222903	Unknown	-1	1	1.61335	0.204861	356	0.00457686	1.84691	2.69139	2204.94
100grainweight	SNP222904	Unknown	-1	1	0.662956	0.416069	356	0.00188072	1.84691	2.69139	2204.94
100grainweight	SNP222905	Unknown	-1	1	0.662956	0.416069	356	0.00188072	1.84691	2.69139	2204.94
100grainweight	SNP222906	Unknown	-1	1	0.722243	0.395987	356	0.00204891	1.84691	2.69139	2204.94
100grainweight	SNP222907	Unknown	-1	1	0.447193	0.504109	356	0.00126863	1.84691	2.69139	2204.94
100grainweight	SNP222908	Unknown	-1	1	0.722243	0.395987	356	0.00204891	1.84691	2.69139	2204.94
100grainweight	SNP222909	Unknown	-1	1	0.62725	0.428899	356	0.00177943	1.84691	2.69139	2204.94
100grainweight	SNP222910	Unknown	-1	1	1.48152	0.224353	356	0.00420288	1.84691	2.69139	2204.94
100grainweight	SNP222911	Unknown	-1	1	0.319388	0.572336	356	0.000906063	1.84691	2.69139	2204.94
100grainweight	SNP222912	Unknown	-1	1	1.27855	0.258938	356	0.00362709	1.84691	2.69139	2204.94
100grainweight	SNP222913	Unknown	-1	1	0.59151	0.442352	356	0.00167804	1.84691	2.69139	2204.94
100grainweight	SNP222914	Unknown	-1	1	2.10908	0.147319	356	0.00598318	1.84691	2.69139	2204.94
100grainweight	SNP222915	Unknown	-1	1	0.535702	0.464706	356	0.00151972	1.84691	2.69139	2204.94
100grainweight	SNP222916	Unknown	-1	1	0.233889	0.628956	356	0.000663512	1.84691	2.69139	2204.94
100grainweight	SNP222917	Unknown	-1	1	0.00660375	0.935279	356	1.8734e-05	1.84691	2.69139	2204.94
100grainweight	SNP222918	Unknown	-1	1	0.00189325	0.965319	356	5.3709e-06	1.84691	2.69139	2204.94
100grainweight	SNP222919	Unknown	-1	1	0.0160083	0.899389	356	4.54135e-05	1.84691	2.69139	2204.94
100grainweight	SNP222920	Unknown	-1	1	0.13182	0.716771	356	0.000373956	1.84691	2.69139	2204.94
100grainweight	SNP222921	Unknown	-1	1	0.0367322	0.848128	337	0.000110271	1.84691	2.69139	2204.94
100grainweight	SNP222922	Unknown	-1	1	0.0634461	0.801285	338	0.000190064	1.84691	2.69139	2204.94
Cobdiameter	None	0	NaN	NaN	492	NaN	0.0195222	0.0249727	-49.1359
Cobdiameter	SNP222900	Unknown	-1	1	0.0976395	0.754865	358	0.000268816	0.0195222	0.0249727	-49.1359
Cobdiameter	SNP222901	Unknown	-1	1	0.0220367	0.882074	358	6.06703e-05	0.0195222	0.0249727	-49.1359
Cobdiameter	SNP222902	Unknown	-1	1	0.42805	0.513372	358	0.00117849	0.0195222	0.0249727	-49.1359
Cobdiameter	SNP222903	Unknown	-1	1	0.569992	0.450764	358	0.00156927	0.0195222	0.0249727	-49.1359
Cobdiameter	SNP222904	Unknown	-1	1	0.0601726	0.806366	358	0.000165664	0.0195222	0.0249727	-49.1359
Cobdiameter	SNP222905	Unknown	-1	1	0.0601726	0.806366	358	0.000165664	0.0195222	0.0249727	-49.1359
Cobdiameter	SNP222906	Unknown	-1	1	0.577897	0.447644	358	0.00159104	0.0195222	0.0249727	-49.1359
Cobdiameter	SNP222907	Unknown	-1	1	0.000116527	0.991393	358	3.20818e-07	0.0195222	0.0249727	-49.1359
Cobdiameter	SNP222908	Unknown	-1	1	0.577897	0.447644	358	0.00159104	0.0195222	0.0249727	-49.1359
Cobdiameter	SNP222909	Unknown	-1	1	0.0159364	0.899614	358	4.38752e-05	0.0195222	0.0249727	-49.1359
Cobdiameter	SNP222910	Unknown	-1	1	0.132984	0.715576	358	0.000366124	0.0195222	0.0249727	-49.1359
Cobdiameter	SNP222911	Unknown	-1	1	1.06954	0.301755	358	0.00294461	0.0195222	0.0249727	-49.1359
Cobdiameter	SNP222912	Unknown	-1	1	1.2671	0.261074	358	0.00348851	0.0195222	0.0249727	-49.1359
Cobdiameter	SNP222913	Unknown	-1	1	0.767172	0.381687	358	0.00211214	0.0195222	0.0249727	-49.1359
Cobdiameter	SNP222914	Unknown	-1	1	0.394499	0.530349	358	0.00108612	0.0195222	0.0249727	-49.1359
Cobdiameter	SNP222915	Unknown	-1	1	0.654062	0.419207	358	0.00180073	0.0195222	0.0249727	-49.1359
Cobdiameter	SNP222916	Unknown	-1	1	0.517967	0.472185	358	0.00142604	0.0195222	0.0249727	-49.1359
Cobdiameter	SNP222917	Unknown	-1	1	0.600771	0.438801	358	0.00165401	0.0195222	0.0249727	-49.1359
Cobdiameter	SNP222918	Unknown	-1	1	0.393889	0.530667	358	0.00108444	0.0195222	0.0249727	-49.1359
Cobdiameter	SNP222919	Unknown	-1	1	0.266935	0.605718	358	0.000734912	0.0195222	0.0249727	-49.1359
Cobdiameter	SNP222920	Unknown	-1	1	0.20864	0.648116	358	0.000574417	0.0195222	0.0249727	-49.1359
Cobdiameter	SNP222921	Unknown	-1	1	0.459847	0.498164	339	0.00131442	0.0195222	0.0249727	-49.1359
Cobdiameter	SNP222922	Unknown	-1	1	0.168618	0.681605	340	0.000478041	0.0195222	0.0249727	-49.1359
Eardiameter	None	0	NaN	NaN	492	NaN	0.0292149	0.0328178	115.374
Eardiameter	SNP222900	Unknown	-1	1	0.395236	0.529965	358	0.0010806	0.0292149	0.0328178	115.374
Eardiameter	SNP222901	Unknown	-1	1	1.07951	0.299516	358	0.00295144	0.0292149	0.0328178	115.374
Eardiameter	SNP222902	Unknown	-1	1	0.64469	0.422556	358	0.00176262	0.0292149	0.0328178	115.374
Eardiameter	SNP222903	Unknown	-1	1	0.646008	0.422083	358	0.00176622	0.0292149	0.0328178	115.374
Eardiameter	SNP222904	Unknown	-1	1	0.525896	0.468816	358	0.00143783	0.0292149	0.0328178	115.374
Eardiameter	SNP222905	Unknown	-1	1	0.525896	0.468816	358	0.00143783	0.0292149	0.0328178	115.374
Eardiameter	SNP222906	Unknown	-1	1	1.26104	0.262215	358	0.00344776	0.0292149	0.0328178	115.374
Eardiameter	SNP222907	Unknown	-1	1	0.115077	0.734638	358	0.000314627	0.0292149	0.0328178	115.374
Eardiameter	SNP222908	Unknown	-1	1	1.26104	0.262215	358	0.00344776	0.0292149	0.0328178	115.374
Eardiameter	SNP222909	Unknown	-1	1	0.0949845	0.758115	358	0.000259693	0.0292149	0.0328178	115.374
Eardiameter	SNP222910	Unknown	-1	1	0.227545	0.633644	358	0.000622122	0.0292149	0.0328178	115.374
Eardiameter	SNP222911	Unknown	-1	1	1.03107	0.3106	358	0.00281901	0.0292149	0.0328178	115.374
Eardiameter	SNP222912	Unknown	-1	1	1.28092	0.258495	358	0.0035021	0.0292149	0.0328178	115.374
Eardiameter	SNP222913	Unknown	-1	1	1.90807	0.168049	358	0.00521678	0.0292149	0.0328178	115.374
Eardiameter	SNP222914	Unknown	-1	1	0.494499	0.482389	358	0.00135199	0.0292149	0.0328178	115.374
Eardiameter	SNP222915	Unknown	-1	1	0.00711799	0.932811	358	1.9461e-05	0.0292149	0.0328178	115.374
Eardiameter	SNP222916	Unknown	-1	1	1.87177	0.17214	358	0.00511753	0.0292149	0.0328178	115.374
Eardiameter	SNP222917	Unknown	-1	1	1.3853	0.239991	358	0.00378749	0.0292149	0.0328178	115.374
Eardiameter	SNP222918	Unknown	-1	1	0.969679	0.325433	358	0.00265116	0.0292149	0.0328178	115.374
Eardiameter	SNP222919	Unknown	-1	1	1.01186	0.315145	358	0.00276648	0.0292149	0.0328178	115.374
Eardiameter	SNP222920	Unknown	-1	1	1.51268	0.219547	358	0.00413576	0.0292149	0.0328178	115.374
Eardiameter	SNP222921	Unknown	-1	1	1.71538	0.191186	339	0.00486668	0.0292149	0.0328178	115.374
Eardiameter	SNP222922	Unknown	-1	1	1.69658	0.193628	340	0.00478555	0.0292149	0.0328178	115.374
Earheight	None	0	NaN	NaN	492	NaN	52.8881	59.4105	3798.49
Earheight	SNP222900	Unknown	-1	1	0.997887	0.318505	358	0.00282547	52.8881	59.4105	3798.49
Earheight	SNP222901	Unknown	-1	1	0.0433883	0.835116	358	0.000122852	52.8881	59.4105	3798.49
Earheight	SNP222902	Unknown	-1	1	2.52117	0.11322	358	0.00713859	52.8881	59.4105	3798.49
Earheight	SNP222903	Unknown	-1	1	4.16189	0.0420851	358	0.0117842	52.8881	59.4105	3798.49
Earheight	SNP222904	Unknown	-1	1	1.43313	0.232056	358	0.00405783	52.8881	59.4105	3798.49
Earheight	SNP222905	Unknown	-1	1	1.43313	0.232056	358	0.00405783	52.8881	59.4105	3798.49
Earheight	SNP222906	Unknown	-1	1	0.0817529	0.775103	358	0.00023148	52.8881	59.4105	3798.49
Earheight	SNP222907	Unknown	-1	1	0.325777	0.568519	358	0.000922422	52.8881	59.4105	3798.49
Earheight	SNP222908	Unknown	-1	1	0.0817529	0.775103	358	0.00023148	52.8881	59.4105	3798.49
Earheight	SNP222909	Unknown	-1	1	0.520627	0.471051	358	0.00147413	52.8881	59.4105	3798.49
Earheight	SNP222910	Unknown	-1	1	0.148552	0.700155	358	0.000420617	52.8881	59.4105	3798.49
Earheight	SNP222911	Unknown	-1	1	0.655529	0.418687	358	0.0018561	52.8881	59.4105	3798.49
Earheight	SNP222912	Unknown	-1	1	0.989823	0.320465	358	0.00280264	52.8881	59.4105	3798.49
Earheight	SNP222913	Unknown	-1	1	0.000634977	0.979911	358	1.79791e-06	52.8881	59.4105	3798.49
Earheight	SNP222914	Unknown	-1	1	1.93363	0.165235	358	0.00547499	52.8881	59.4105	3798.49
Earheight	SNP222915	Unknown	-1	1	4.69077	0.0309922	358	0.0132817	52.8881	59.4105	3798.49
Earheight	SNP222916	Unknown	-1	1	6.80581	0.00947133	358	0.0192704	52.8881	59.4105	3798.49
Earheight	SNP222917	Unknown	-1	1	4.50579	0.034474	358	0.0127579	52.8881	59.4105	3798.49
Earheight	SNP222918	Unknown	-1	1	2.61644	0.106652	358	0.00740833	52.8881	59.4105	3798.49
Earheight	SNP222919	Unknown	-1	1	4.25932	0.039764	358	0.0120601	52.8881	59.4105	3798.49
Earheight	SNP222920	Unknown	-1	1	2.89146	0.0899287	358	0.00818703	52.8881	59.4105	3798.49
Earheight	SNP222921	Unknown	-1	1	1.83713	0.176201	339	0.00559861	52.8881	59.4105	3798.49
Earheight	SNP222922	Unknown	-1	1	2.26512	0.133255	340	0.00679635	52.8881	59.4105	3798.49
Earleaflength	None	0	NaN	NaN	492	NaN	12.8438	16.3722	3136.08
Earleaflength	SNP222900	Unknown	-1	1	2.66692	0.103343	358	0.00721488	12.8438	16.3722	3136.08
Earleaflength	SNP222901	Unknown	-1	1	1.86427	0.173	358	0.00504346	12.8438	16.3722	3136.08
Earleaflength	SNP222902	Unknown	-1	1	0.850563	0.357021	358	0.00230105	12.8438	16.3722	3136.08
Earleaflength	SNP222903	Unknown	-1	1	4.8544	0.0282192	358	0.0131327	12.8438	16.3722	3136.08
Earleaflength	SNP222904	Unknown	-1	1	1.45329	0.228806	358	0.00393162	12.8438	16.3722	3136.08
Earleaflength	SNP222905	Unknown	-1	1	1.45329	0.228806	358	0.00393162	12.8438	16.3722	3136.08
Earleaflength	SNP222906	Unknown	-1	1	1.92865	0.16578	358	0.00521761	12.8438	16.3722	3136.08
Earleaflength	SNP222907	Unknown	-1	1	3.64995	0.0568785	358	0.0098743	12.8438	16.3722	3136.08
Earleaflength	SNP222908	Unknown	-1	1	1.92865	0.16578	358	0.00521761	12.8438	16.3722	3136.08
Earleaflength	SNP222909	Unknown	-1	1	1.90479	0.168414	358	0.00515306	12.8438	16.3722	3136.08
Earleaflength	SNP222910	Unknown	-1	1	5.03975	0.025389	358	0.0136342	12.8438	16.3722	3136.08
Earleaflength	SNP222911	Unknown	-1	1	1.23371	0.26744	358	0.00333759	12.8438	16.3722	3136.08
Earleaflength	SNP222912	Unknown	-1	1	8.76972	0.00326945	358	0.0237249	12.8438	16.3722	3136.08
Earleaflength	SNP222913	Unknown	-1	1	2.4722	0.116769	358	0.00668811	12.8438	16.3722	3136.08
Earleaflength	SNP222914	Unknown	-1	1	0.911156	0.340459	358	0.00246497	12.8438	16.3722	3136.08
Earleaflength	SNP222915	Unknown	-1	1	5.28991	0.0220305	358	0.0143109	12.8438	16.3722	3136.08
Earleaflength	SNP222916	Unknown	-1	1	8.1862	0.00447174	358	0.0221463	12.8438	16.3722	3136.08
Earleaflength	SNP222917	Unknown	-1	1	8.5395	0.00369844	358	0.0231021	12.8438	16.3722	3136.08
Earleaflength	SNP222918	Unknown	-1	1	7.43145	0.00672812	358	0.0201045	12.8438	16.3722	3136.08
Earleaflength	SNP222919	Unknown	-1	1	7.73659	0.00570096	358	0.02093	12.8438	16.3722	3136.08
Earleaflength	SNP222920	Unknown	-1	1	4.30444	0.0387352	358	0.0116449	12.8438	16.3722	3136.08
Earleaflength	SNP222921	Unknown	-1	1	4.03804	0.0452872	339	0.0112259	12.8438	16.3722	3136.08
Earleaflength	SNP222922	Unknown	-1	1	3.19221	0.0748914	340	0.0088772	12.8438	16.3722	3136.08
Earleafwidth	None	0	NaN	NaN	492	NaN	0.218956	0.245959	1104.34
Earleafwidth	SNP222900	Unknown	-1	1	0.119266	0.730037	358	0.000346213	0.218956	0.245959	1104.34
Earleafwidth	SNP222901	Unknown	-1	1	1.15531	0.283172	358	0.00335371	0.218956	0.245959	1104.34
Earleafwidth	SNP222902	Unknown	-1	1	0.785672	0.376014	358	0.0022807	0.218956	0.245959	1104.34
Earleafwidth	SNP222903	Unknown	-1	1	0.807854	0.369366	358	0.00234509	0.218956	0.245959	1104.34
Earleafwidth	SNP222904	Unknown	-1	1	1.24349	0.265557	358	0.00360968	0.218956	0.245959	1104.34
Earleafwidth	SNP222905	Unknown	-1	1	1.24349	0.265557	358	0.00360968	0.218956	0.245959	1104.34
Earleafwidth	SNP222906	Unknown	-1	1	0.274383	0.600734	358	0.000796499	0.218956	0.245959	1104.34
Earleafwidth	SNP222907	Unknown	-1	1	1.49156e-06	0.999026	358	4.3298e-09	0.218956	0.245959	1104.34
Earleafwidth	SNP222908	Unknown	-1	1	0.274383	0.600734	358	0.000796499	0.218956	0.245959	1104.34
Earleafwidth	SNP222909	Unknown	-1	1	0.181611	0.670251	358	0.000527194	0.218956	0.245959	1104.34
Earleafwidth	SNP222910	Unknown	-1	1	0.765077	0.382337	358	0.00222092	0.218956	0.245959	1104.34
Earleafwidth	SNP222911	Unknown	-1	1	0.101305	0.750457	358	0.000294075	0.218956	0.245959	1104.34
Earleafwidth	SNP222912	Unknown	-1	1	0.0138782	0.906289	358	4.02865e-05	0.218956	0.245959	1104.34
Earleafwidth	SNP222913	Unknown	-1	1	0.447414	0.504002	358	0.00129878	0.218956	0.245959	1104.34
Earleafwidth	SNP222914	Unknown	-1	1	0.00285237	0.957437	358	8.28007e-06	0.218956	0.245959	1104.34
Earleafwidth	SNP222915	Unknown	-1	1	0.00895584	0.924658	358	2.59976e-05	0.218956	0.245959	1104.34
Earleafwidth	SNP222916	Unknown	-1	1	0.0126584	0.910483	358	3.67457e-05	0.218956	0.245959	1104.34
Earleafwidth	SNP222917	Unknown	-1	1	0.216618	0.641915	358	0.000628813	0.218956	0.245959	1104.34
Earleafwidth	SNP222918	Unknown	-1	1	0.678374	0.410702	358	0.00196923	0.218956	0.245959	1104.34
Earleafwidth	SNP222919	Unknown	-1	1	0.242906	0.622421	358	0.000705123	0.218956	0.245959	1104.34
Earleafwidth	SNP222920	Unknown	-1	1	0.322052	0.570737	358	0.000934874	0.218956	0.245959	1104.34
Earleafwidth	SNP222921	Unknown	-1	1	0.297871	0.585583	339	0.000897381	0.218956	0.245959	1104.34
Earleafwidth	SNP222922	Unknown	-1	1	0.0792767	0.778453	340	0.000238205	0.218956	0.245959	1104.34
Earlength	None	0	NaN	NaN	492	NaN	0.586088	0.701658	1604.02
Earlength	SNP222900	Unknown	-1	1	0.321987	0.570775	358	0.000888883	0.586088	0.701658	1604.02
Earlength	SNP222901	Unknown	-1	1	0.708408	0.400541	358	0.00195564	0.586088	0.701658	1604.02
Earlength	SNP222902	Unknown	-1	1	0.0131711	0.908696	358	3.63604e-05	0.586088	0.701658	1604.02
Earlength	SNP222903	Unknown	-1	1	2.21403	0.137651	358	0.00611209	0.586088	0.701658	1604.02
Earlength	SNP222904	Unknown	-1	1	1.46949	0.226235	358	0.00405669	0.586088	0.701658	1604.02
Earlength	SNP222905	Unknown	-1	1	1.46949	0.226235	358	0.00405669	0.586088	0.701658	1604.02
Earlength	SNP222906	Unknown	-1	1	0.00286856	0.957317	358	7.919e-06	0.586088	0.701658	1604.02
Earlength	SNP222907	Unknown	-1	1	0.0154386	0.901186	358	4.26201e-05	0.586088	0.701658	1604.02
Earlength	SNP222908	Unknown	-1	1	0.00286856	0.957317	358	7.919e-06	0.586088	0.701658	1604.02
Earlength	SNP222909	Unknown	-1	1	2.31527	0.129002	358	0.00639156	0.586088	0.701658	1604.02
Earlength	SNP222910	Unknown	-1	1	0.902296	0.342815	358	0.00249089	0.586088	0.701658	1604.02
Earlength	SNP222911	Unknown	-1	1	0.242031	0.623048	358	0.000668154	0.586088	0.701658	1604.02
Earlength	SNP222912	Unknown	-1	1	0.000152334	0.990159	358	4.20537e-07	0.586088	0.701658	1604.02
Earlength	SNP222913	Unknown	-1	1	0.166099	0.683849	358	0.000458534	0.586088	0.701658	1604.02
Earlength	SNP222914	Unknown	-1	1	0.00969625	0.921615	358	2.67676e-05	0.586088	0.701658	1604.02
Earlength	SNP222915	Unknown	-1	1	0.865078	0.352955	358	0.00238815	0.586088	0.701658	1604.02
Earlength	SNP222916	Unknown	-1	1	1.24148	0.265942	358	0.00342724	0.586088	0.701658	1604.02
Earlength	SNP222917	Unknown	-1	1	1.33842	0.248093	358	0.00369485	0.586088	0.701658	1604.02
Earlength	SNP222918	Unknown	-1	1	0.990818	0.320222	358	0.00273527	0.586088	0.701658	1604.02
Earlength	SNP222919	Unknown	-1	1	0.233225	0.629441	358	0.000643844	0.586088	0.701658	1604.02
Earlength	SNP222920	Unknown	-1	1	0.478861	0.489392	358	0.00132195	0.586088	0.701658	1604.02
Earlength	SNP222921	Unknown	-1	1	0.344092	0.557872	339	0.00100137	0.586088	0.701658	1604.02
Earlength	SNP222922	Unknown	-1	1	1.32471	0.250566	340	0.003858	0.586088	0.701658	1604.02
Headingdate	None	0	NaN	NaN	492	NaN	3.48302	3.91256	2462.83
Headingdate	SNP222900	Unknown	-1	1	0.329575	0.566274	358	0.000972124	3.48302	3.91256	2462.83
Headingdate	SNP222901	Unknown	-1	1	1.45244	0.228942	358	0.00428416	3.48302	3.91256	2462.83
Headingdate	SNP222902	Unknown	-1	1	0.0133101	0.908218	358	3.92597e-05	3.48302	3.91256	2462.83
Headingdate	SNP222903	Unknown	-1	1	0.411764	0.521491	358	0.00121455	3.48302	3.91256	2462.83
Headingdate	SNP222904	Unknown	-1	1	2.22054	0.137076	358	0.00654977	3.48302	3.91256	2462.83
Headingdate	SNP222905	Unknown	-1	1	2.22054	0.137076	358	0.00654977	3.48302	3.91256	2462.83
Headingdate	SNP222906	Unknown	-1	1	1.28465	0.257802	358	0.00378925	3.48302	3.91256	2462.83
Headingdate	SNP222907	Unknown	-1	1	1.01531	0.314323	358	0.00299478	3.48302	3.91256	2462.83
Headingdate	SNP222908	Unknown	-1	1	1.28465	0.257802	358	0.00378925	3.48302	3.91256	2462.83
Headingdate	SNP222909	Unknown	-1	1	0.16188	0.687674	358	0.000477486	3.48302	3.91256	2462.83
Headingdate	SNP222910	Unknown	-1	1	2.33707	0.12722	358	0.0068935	3.48302	3.91256	2462.83
Headingdate	SNP222911	Unknown	-1	1	1.08394	0.298527	358	0.00319723	3.48302	3.91256	2462.83
Headingdate	SNP222912	Unknown	-1	1	1.18165	0.277759	358	0.00348544	3.48302	3.91256	2462.83
Headingdate	SNP222913	Unknown	-1	1	2.36258	0.12517	358	0.00696873	3.48302	3.91256	2462.83
Headingdate	SNP222914	Unknown	-1	1	0.690209	0.406653	358	0.00203586	3.48302	3.91256	2462.83
Headingdate	SNP222915	Unknown	-1	1	0.360786	0.548454	358	0.00106419	3.48302	3.91256	2462.83
Headingdate	SNP222916	Unknown	-1	1	3.32788	0.0689577	358	0.00981599	3.48302	3.91256	2462.83
Headingdate	SNP222917	Unknown	-1	1	2.63887	0.105168	358	0.00778368	3.48302	3.91256	2462.83
Headingdate	SNP222918	Unknown	-1	1	0.609899	0.435348	358	0.00179898	3.48302	3.91256	2462.83
Headingdate	SNP222919	Unknown	-1	1	1.63334	0.202079	358	0.00481774	3.48302	3.91256	2462.83
Headingdate	SNP222920	Unknown	-1	1	1.34936	0.246173	358	0.0039801	3.48302	3.91256	2462.83
Headingdate	SNP222921	Unknown	-1	1	0.0455228	0.831175	339	0.000139618	3.48302	3.91256	2462.83
Headingdate	SNP222922	Unknown	-1	1	0.39311	0.531095	340	0.0012009	3.48302	3.91256	2462.83
Kernelwidth	None	0	NaN	NaN	489	NaN	0.081298	0.190012	819.183
Kernelwidth	SNP222900	Unknown	-1	1	1.32838	0.249877	356	0.00378808	0.081298	0.190012	819.183
Kernelwidth	SNP222901	Unknown	-1	1	2.24662	0.134803	356	0.00640661	0.081298	0.190012	819.183
Kernelwidth	SNP222902	Unknown	-1	1	0.373508	0.541493	356	0.00106512	0.081298	0.190012	819.183
Kernelwidth	SNP222903	Unknown	-1	1	0.0043872	0.947228	356	1.25108e-05	0.081298	0.190012	819.183
Kernelwidth	SNP222904	Unknown	-1	1	1.67593	0.196315	356	0.00477919	0.081298	0.190012	819.183
Kernelwidth	SNP222905	Unknown	-1	1	1.67593	0.196315	356	0.00477919	0.081298	0.190012	819.183
Kernelwidth	SNP222906	Unknown	-1	1	0.469684	0.493583	356	0.00133938	0.081298	0.190012	819.183
Kernelwidth	SNP222907	Unknown	-1	1	9.06925e-05	0.992407	356	2.58625e-07	0.081298	0.190012	819.183
Kernelwidth	SNP222908	Unknown	-1	1	0.469684	0.493583	356	0.00133938	0.081298	0.190012	819.183
Kernelwidth	SNP222909	Unknown	-1	1	0.0313282	0.859612	356	8.93375e-05	0.081298	0.190012	819.183
Kernelwidth	SNP222910	Unknown	-1	1	2.19231	0.139596	356	0.00625174	0.081298	0.190012	819.183
Kernelwidth	SNP222911	Unknown	-1	1	0.505818	0.477426	356	0.00144242	0.081298	0.190012	819.183
Kernelwidth	SNP222912	Unknown	-1	1	1.19636	0.274798	356	0.00341163	0.081298	0.190012	819.183
Kernelwidth	SNP222913	Unknown	-1	1	1.31885	0.251578	356	0.00376092	0.081298	0.190012	819.183
Kernelwidth	SNP222914	Unknown	-1	1	4.47738	0.035048	356	0.012768	0.081298	0.190012	819.183
Kernelwidth	SNP222915	Unknown	-1	1	0.116693	0.732853	356	0.000332769	0.081298	0.190012	819.183
Kernelwidth	SNP222916	Unknown	-1	1	1.48659	0.223563	356	0.00423926	0.081298	0.190012	819.183
Kernelwidth	SNP222917	Unknown	-1	1	2.76765	0.0970772	356	0.00789242	0.081298	0.190012	819.183
Kernelwidth	SNP222918	Unknown	-1	1	1.77729	0.183345	356	0.00506824	0.081298	0.190012	819.183
Kernelwidth	SNP222919	Unknown	-1	1	1.59371	0.207633	356	0.00454472	0.081298	0.190012	819.183
Kernelwidth	SNP222920	Unknown	-1	1	0.776977	0.378669	356	0.00221568	0.081298	0.190012	819.183
Kernelwidth	SNP222921	Unknown	-1	1	1.69617	0.193689	337	0.00521775	0.081298	0.190012	819.183
Kernelwidth	SNP222922	Unknown	-1	1	1.84128	0.175717	338	0.00566388	0.081298	0.190012	819.183
Kernernumberperrow	None	0	NaN	NaN	492	NaN	1.14173	3.86068	2245.17
Kernernumberperrow	SNP222900	Unknown	-1	1	1.33233	0.249169	358	0.00362994	1.14173	3.86068	2245.17
Kernernumberperrow	SNP222901	Unknown	-1	1	0.121743	0.72736	358	0.000331688	1.14173	3.86068	2245.17
Kernernumberperrow	SNP222902	Unknown	-1	1	3.23043	0.0731338	358	0.00880131	1.14173	3.86068	2245.17
Kernernumberperrow	SNP222903	Unknown	-1	1	4.6354	0.031994	358	0.0126291	1.14173	3.86068	2245.17
Kernernumberperrow	SNP222904	Unknown	-1	1	2.42744	0.120121	358	0.00661357	1.14173	3.86068	2245.17
Kernernumberperrow	SNP222905	Unknown	-1	1	2.42744	0.120121	358	0.00661357	1.14173	3.86068	2245.17
Kernernumberperrow	SNP222906	Unknown	-1	1	0.823921	0.364654	358	0.00224477	1.14173	3.86068	2245.17
Kernernumberperrow	SNP222907	Unknown	-1	1	0.201262	0.653978	358	0.000548339	1.14173	3.86068	2245.17
Kernernumberperrow	SNP222908	Unknown	-1	1	0.823921	0.364654	358	0.00224477	1.14173	3.86068	2245.17
Kernernumberperrow	SNP222909	Unknown	-1	1	2.93179	0.087727	358	0.00798766	1.14173	3.86068	2245.17
Kernernumberperrow	SNP222910	Unknown	-1	1	0.615188	0.433366	358	0.00167608	1.14173	3.86068	2245.17
Kernernumberperrow	SNP222911	Unknown	-1	1	0.179468	0.672088	358	0.000488961	1.14173	3.86068	2245.17
Kernernumberperrow	SNP222912	Unknown	-1	1	0.372726	0.541914	358	0.00101549	1.14173	3.86068	2245.17
Kernernumberperrow	SNP222913	Unknown	-1	1	0.878285	0.349311	358	0.00239289	1.14173	3.86068	2245.17
Kernernumberperrow	SNP222914	Unknown	-1	1	0.0993413	0.752807	358	0.000270655	1.14173	3.86068	2245.17
Kernernumberperrow	SNP222915	Unknown	-1	1	1.14746	0.284812	358	0.00312625	1.14173	3.86068	2245.17
Kernernumberperrow	SNP222916	Unknown	-1	1	3.2762	0.0711395	358	0.008926	1.14173	3.86068	2245.17
Kernernumberperrow	SNP222917	Unknown	-1	1	3.11173	0.0785926	358	0.00847792	1.14173	3.86068	2245.17
Kernernumberperrow	SNP222918	Unknown	-1	1	2.39549	0.122579	358	0.00652651	1.14173	3.86068	2245.17
Kernernumberperrow	SNP222919	Unknown	-1	1	1.31749	0.251818	358	0.0035895	1.14173	3.86068	2245.17
Kernernumberperrow	SNP222920	Unknown	-1	1	2.94013	0.0872792	358	0.00801037	1.14173	3.86068	2245.17
Kernernumberperrow	SNP222921	Unknown	-1	1	1.67989	0.195832	339	0.00489172	1.14173	3.86068	2245.17
Kernernumberperrow	SNP222922	Unknown	-1	1	2.38097	0.123763	340	0.00693253	1.14173	3.86068	2245.17
Leafnumberaboveear	None	0	NaN	NaN	492	NaN	0.093401	0.140422	762.832
Leafnumberaboveear	SNP222900	Unknown	-1	1	0.625397	0.429578	358	0.00179015	0.093401	0.140422	762.832
Leafnumberaboveear	SNP222901	Unknown	-1	1	0.436038	0.50947	358	0.00124812	0.093401	0.140422	762.832
Leafnumberaboveear	SNP222902	Unknown	-1	1	0.81439	0.367439	358	0.00233113	0.093401	0.140422	762.832
Leafnumberaboveear	SNP222903	Unknown	-1	1	0.239128	0.625139	358	0.000684485	0.093401	0.140422	762.832
Leafnumberaboveear	SNP222904	Unknown	-1	1	1.25234	0.263864	358	0.00358473	0.093401	0.140422	762.832
Leafnumberaboveear	SNP222905	Unknown	-1	1	1.25234	0.263864	358	0.00358473	0.093401	0.140422	762.832
Leafnumberaboveear	SNP222906	Unknown	-1	1	0.565025	0.452742	358	0.00161734	0.093401	0.140422	762.832
Leafnumberaboveear	SNP222907	Unknown	-1	1	0.673381	0.412428	358	0.0019275	0.093401	0.140422	762.832
Leafnumberaboveear	SNP222908	Unknown	-1	1	0.565025	0.452742	358	0.00161734	0.093401	0.140422	762.832
Leafnumberaboveear	SNP222909	Unknown	-1	1	0.0568174	0.811737	358	0.000162635	0.093401	0.140422	762.832
Leafnumberaboveear	SNP222910	Unknown	-1	1	0.0952217	0.757822	358	0.000272564	0.093401	0.140422	762.832
Leafnumberaboveear	SNP222911	Unknown	-1	1	1.26267	0.261908	358	0.00361429	0.093401	0.140422	762.832
Leafnumberaboveear	SNP222912	Unknown	-1	1	2.85842	0.0917768	358	0.008182	0.093401	0.140422	762.832
Leafnumberaboveear	SNP222913	Unknown	-1	1	0.271583	0.602597	358	0.000777385	0.093401	0.140422	762.832
Leafnumberaboveear	SNP222914	Unknown	-1	1	1.31249	0.252718	358	0.00375691	0.093401	0.140422	762.832
Leafnumberaboveear	SNP222915	Unknown	-1	1	0.0922577	0.761505	358	0.00026408	0.093401	0.140422	762.832
Leafnumberaboveear	SNP222916	Unknown	-1	1	1.04097	0.308292	358	0.0029797	0.093401	0.140422	762.832
Leafnumberaboveear	SNP222917	Unknown	-1	1	0.601579	0.438494	358	0.00172197	0.093401	0.140422	762.832
Leafnumberaboveear	SNP222918	Unknown	-1	1	0.0448478	0.832406	358	0.000128373	0.093401	0.140422	762.832
Leafnumberaboveear	SNP222919	Unknown	-1	1	0.891854	0.345619	358	0.00255286	0.093401	0.140422	762.832
Leafnumberaboveear	SNP222920	Unknown	-1	1	0.0117323	0.913807	358	3.35827e-05	0.093401	0.140422	762.832
Leafnumberaboveear	SNP222921	Unknown	-1	1	0.0287061	0.865562	339	8.56711e-05	0.093401	0.140422	762.832
Leafnumberaboveear	SNP222922	Unknown	-1	1	0.161184	0.688324	340	0.000476253	0.093401	0.140422	762.832
Plantheight	None	0	NaN	NaN	492	NaN	113.367	171.113	4250.75
Plantheight	SNP222900	Unknown	-1	1	0.31385	0.575681	358	0.000892812	113.367	171.113	4250.75
Plantheight	SNP222901	Unknown	-1	1	0.535243	0.464895	358	0.00152261	113.367	171.113	4250.75
Plantheight	SNP222902	Unknown	-1	1	0.423011	0.51586	358	0.00120334	113.367	171.113	4250.75
Plantheight	SNP222903	Unknown	-1	1	5.16545	0.0236394	358	0.0146942	113.367	171.113	4250.75
Plantheight	SNP222904	Unknown	-1	1	0.440058	0.507526	358	0.00125184	113.367	171.113	4250.75
Plantheight	SNP222905	Unknown	-1	1	0.440058	0.507526	358	0.00125184	113.367	171.113	4250.75
Plantheight	SNP222906	Unknown	-1	1	0.0113823	0.915097	358	3.23794e-05	113.367	171.113	4250.75
Plantheight	SNP222907	Unknown	-1	1	0.174991	0.675967	358	0.000497798	113.367	171.113	4250.75
Plantheight	SNP222908	Unknown	-1	1	0.0113823	0.915097	358	3.23794e-05	113.367	171.113	4250.75
Plantheight	SNP222909	Unknown	-1	1	0.186544	0.666071	358	0.000530664	113.367	171.113	4250.75
Plantheight	SNP222910	Unknown	-1	1	0.00206515	0.963779	358	5.87474e-06	113.367	171.113	4250.75
Plantheight	SNP222911	Unknown	-1	1	0.0939622	0.759379	358	0.000267295	113.367	171.113	4250.75
Plantheight	SNP222912	Unknown	-1	1	2.7767	0.0965296	358	0.0078989	113.367	171.113	4250.75
Plantheight	SNP222913	Unknown	-1	1	0.448674	0.503402	358	0.00127635	113.367	171.113	4250.75
Plantheight	SNP222914	Unknown	-1	1	0.11621	0.733385	358	0.000330582	113.367	171.113	4250.75
Plantheight	SNP222915	Unknown	-1	1	4.34942	0.0377373	358	0.0123728	113.367	171.113	4250.75
Plantheight	SNP222916	Unknown	-1	1	3.61422	0.0580996	358	0.0102814	113.367	171.113	4250.75
Plantheight	SNP222917	Unknown	-1	1	2.82551	0.0936595	358	0.00803775	113.367	171.113	4250.75
Plantheight	SNP222918	Unknown	-1	1	1.35512	0.245168	358	0.00385493	113.367	171.113	4250.75
Plantheight	SNP222919	Unknown	-1	1	2.39615	0.122528	358	0.00681634	113.367	171.113	4250.75
Plantheight	SNP222920	Unknown	-1	1	1.57755	0.209942	358	0.00448768	113.367	171.113	4250.75
Plantheight	SNP222921	Unknown	-1	1	0.963149	0.327103	339	0.00284832	113.367	171.113	4250.75
Plantheight	SNP222922	Unknown	-1	1	2.04805	0.153331	340	0.00604923	113.367	171.113	4250.75
Pollenshed	None	0	NaN	NaN	492	NaN	3.30534	3.71297	2437.13
Pollenshed	SNP222900	Unknown	-1	1	0.237863	0.626056	358	0.000742825	3.30534	3.71297	2437.13
Pollenshed	SNP222901	Unknown	-1	1	0.404188	0.525345	358	0.00126224	3.30534	3.71297	2437.13
Pollenshed	SNP222902	Unknown	-1	1	0.0154215	0.901241	358	4.81599e-05	3.30534	3.71297	2437.13
Pollenshed	SNP222903	Unknown	-1	1	0.66008	0.417078	358	0.00206137	3.30534	3.71297	2437.13
Pollenshed	SNP222904	Unknown	-1	1	2.21424	0.137633	358	0.00691487	3.30534	3.71297	2437.13
Pollenshed	SNP222905	Unknown	-1	1	2.21424	0.137633	358	0.00691487	3.30534	3.71297	2437.13
Pollenshed	SNP222906	Unknown	-1	1	1.04785	0.306701	358	0.00327236	3.30534	3.71297	2437.13
Pollenshed	SNP222907	Unknown	-1	1	0.383738	0.536008	358	0.00119838	3.30534	3.71297	2437.13
Pollenshed	SNP222908	Unknown	-1	1	1.04785	0.306701	358	0.00327236	3.30534	3.71297	2437.13
Pollenshed	SNP222909	Unknown	-1	1	0.0283568	0.866369	358	8.85558e-05	3.30534	3.71297	2437.13
Pollenshed	SNP222910	Unknown	-1	1	1.27284	0.259999	358	0.00397496	3.30534	3.71297	2437.13
Pollenshed	SNP222911	Unknown	-1	1	0.193749	0.660083	358	0.000605062	3.30534	3.71297	2437.13
Pollenshed	SNP222912	Unknown	-1	1	0.399524	0.527743	358	0.00124768	3.30534	3.71297	2437.13
Pollenshed	SNP222913	Unknown	-1	1	1.79623	0.181028	358	0.00560948	3.30534	3.71297	2437.13
Pollenshed	SNP222914	Unknown	-1	1	0.961296	0.32753	358	0.00300205	3.30534	3.71297	2437.13
Pollenshed	SNP222915	Unknown	-1	1	0.957766	0.328419	358	0.00299102	3.30534	3.71297	2437.13
Pollenshed	SNP222916	Unknown	-1	1	2.22201	0.136946	358	0.00693916	3.30534	3.71297	2437.13
Pollenshed	SNP222917	Unknown	-1	1	1.60113	0.206576	358	0.00500018	3.30534	3.71297	2437.13
Pollenshed	SNP222918	Unknown	-1	1	0.275429	0.600041	358	0.000860142	3.30534	3.71297	2437.13
Pollenshed	SNP222919	Unknown	-1	1	1.04463	0.307444	358	0.0032623	3.30534	3.71297	2437.13
Pollenshed	SNP222920	Unknown	-1	1	0.598018	0.439851	358	0.00186756	3.30534	3.71297	2437.13
Pollenshed	SNP222921	Unknown	-1	1	0.116435	0.733147	339	0.000381361	3.30534	3.71297	2437.13
Pollenshed	SNP222922	Unknown	-1	1	0.0293113	0.864165	340	9.57971e-05	3.30534	3.71297	2437.13
Silkingtime	None	0	NaN	NaN	492	NaN	3.3872	3.81066	2449.52
Silkingtime	SNP222900	Unknown	-1	1	0.217661	0.641115	358	0.000665715	3.3872	3.81066	2449.52
Silkingtime	SNP222901	Unknown	-1	1	1.30149	0.254713	358	0.00398058	3.3872	3.81066	2449.52
Silkingtime	SNP222902	Unknown	-1	1	0.272582	0.601932	358	0.000833688	3.3872	3.81066	2449.52
Silkingtime	SNP222903	Unknown	-1	1	0.939365	0.333103	358	0.00287303	3.3872	3.81066	2449.52
Silkingtime	SNP222904	Unknown	-1	1	1.3232	0.250795	358	0.00404699	3.3872	3.81066	2449.52
Silkingtime	SNP222905	Unknown	-1	1	1.3232	0.250795	358	0.00404699	3.3872	3.81066	2449.52
Silkingtime	SNP222906	Unknown	-1	1	0.669204	0.41388	358	0.00204675	3.3872	3.81066	2449.52
Silkingtime	SNP222907	Unknown	-1	1	1.49265	0.222619	358	0.00456525	3.3872	3.81066	2449.52
Silkingtime	SNP222908	Unknown	-1	1	0.669204	0.41388	358	0.00204675	3.3872	3.81066	2449.52
Silkingtime	SNP222909	Unknown	-1	1	0.0674154	0.795289	358	0.000206189	3.3872	3.81066	2449.52
Silkingtime	SNP222910	Unknown	-1	1	2.35284	0.125948	358	0.00719613	3.3872	3.81066	2449.52
Silkingtime	SNP222911	Unknown	-1	1	0.376269	0.540001	358	0.00115081	3.3872	3.81066	2449.52
Silkingtime	SNP222912	Unknown	-1	1	1.1082	0.293192	358	0.00338941	3.3872	3.81066	2449.52
Silkingtime	SNP222913	Unknown	-1	1	2.05154	0.152935	358	0.00627461	3.3872	3.81066	2449.52
Silkingtime	SNP222914	Unknown	-1	1	0.903581	0.342472	358	0.00276359	3.3872	3.81066	2449.52
Silkingtime	SNP222915	Unknown	-1	1	1.27604	0.259401	358	0.00390276	3.3872	3.81066	2449.52
Silkingtime	SNP222916	Unknown	-1	1	3.23658	0.0728626	358	0.00989902	3.3872	3.81066	2449.52
Silkingtime	SNP222917	Unknown	-1	1	2.89501	0.0897324	358	0.00885434	3.3872	3.81066	2449.52
Silkingtime	SNP222918	Unknown	-1	1	1.05855	0.304249	358	0.00323756	3.3872	3.81066	2449.52
Silkingtime	SNP222919	Unknown	-1	1	1.7758	0.183523	358	0.00543126	3.3872	3.81066	2449.52
Silkingtime	SNP222920	Unknown	-1	1	1.41013	0.235832	358	0.00431285	3.3872	3.81066	2449.52
Silkingtime	SNP222921	Unknown	-1	1	0.138254	0.710258	339	0.000440169	3.3872	3.81066	2449.52
Silkingtime	SNP222922	Unknown	-1	1	0.80563	0.370058	340	0.00255904	3.3872	3.81066	2449.52
Tasselbranchnumber	None	0	NaN	NaN	492	NaN	2.82134	3.60238	2392.33
Tasselbranchnumber	SNP222900	Unknown	-1	1	0.133074	0.715484	358	0.000352223	2.82134	3.60238	2392.33
Tasselbranchnumber	SNP222901	Unknown	-1	1	0.280706	0.596571	358	0.000742977	2.82134	3.60238	2392.33
Tasselbranchnumber	SNP222902	Unknown	-1	1	1.82963	0.177035	358	0.00484269	2.82134	3.60238	2392.33
Tasselbranchnumber	SNP222903	Unknown	-1	1	0.285036	0.593754	358	0.000754438	2.82134	3.60238	2392.33
Tasselbranchnumber	SNP222904	Unknown	-1	1	1.07284	0.301012	358	0.00283961	2.82134	3.60238	2392.33
Tasselbranchnumber	SNP222905	Unknown	-1	1	1.07284	0.301012	358	0.00283961	2.82134	3.60238	2392.33
Tasselbranchnumber	SNP222906	Unknown	-1	1	0.57826	0.447501	358	0.00153055	2.82134	3.60238	2392.33
Tasselbranchnumber	SNP222907	Unknown	-1	1	0.194818	0.659206	358	0.000515648	2.82134	3.60238	2392.33
Tasselbranchnumber	SNP222908	Unknown	-1	1	0.57826	0.447501	358	0.00153055	2.82134	3.60238	2392.33
Tasselbranchnumber	SNP222909	Unknown	-1	1	0.236228	0.627244	358	0.000625253	2.82134	3.60238	2392.33
Tasselbranchnumber	SNP222910	Unknown	-1	1	0.275382	0.600073	358	0.000728885	2.82134	3.60238	2392.33
Tasselbranchnumber	SNP222911	Unknown	-1	1	0.134267	0.714267	358	0.000355381	2.82134	3.60238	2392.33
Tasselbranchnumber	SNP222912	Unknown	-1	1	0.0370138	0.847547	358	9.79688e-05	2.82134	3.60238	2392.33
Tasselbranchnumber	SNP222913	Unknown	-1	1	0.422559	0.516084	358	0.00111844	2.82134	3.60238	2392.33
Tasselbranchnumber	SNP222914	Unknown	-1	1	0.218818	0.64023	358	0.000579171	2.82134	3.60238	2392.33
Tasselbranchnumber	SNP222915	Unknown	-1	1	2.8449	0.0925452	358	0.00752993	2.82134	3.60238	2392.33
Tasselbranchnumber	SNP222916	Unknown	-1	1	0.378966	0.538552	358	0.00100305	2.82134	3.60238	2392.33
Tasselbranchnumber	SNP222917	Unknown	-1	1	0.193417	0.660356	358	0.000511939	2.82134	3.60238	2392.33
Tasselbranchnumber	SNP222918	Unknown	-1	1	0.0313264	0.859615	358	8.29153e-05	2.82134	3.60238	2392.33
Tasselbranchnumber	SNP222919	Unknown	-1	1	0.462891	0.496721	358	0.00122519	2.82134	3.60238	2392.33
Tasselbranchnumber	SNP222920	Unknown	-1	1	1.44271	0.230504	358	0.0038186	2.82134	3.60238	2392.33
Tasselbranchnumber	SNP222921	Unknown	-1	1	0.323192	0.570077	339	0.000921241	2.82134	3.60238	2392.33
Tasselbranchnumber	SNP222922	Unknown	-1	1	0.0508418	0.821742	340	0.000142601	2.82134	3.60238	2392.33
Tasselmainaxislength	None	0	NaN	NaN	492	NaN	3.05002	5.05689	2501.85
Tasselmainaxislength	SNP222900	Unknown	-1	1	0.524393	0.469452	358	0.00152272	3.05002	5.05689	2501.85
Tasselmainaxislength	SNP222901	Unknown	-1	1	2.18624	0.140138	358	0.00634835	3.05002	5.05689	2501.85
Tasselmainaxislength	SNP222902	Unknown	-1	1	0.565246	0.452654	358	0.00164135	3.05002	5.05689	2501.85
Tasselmainaxislength	SNP222903	Unknown	-1	1	0.87195	0.351052	358	0.00253194	3.05002	5.05689	2501.85
Tasselmainaxislength	SNP222904	Unknown	-1	1	0.326074	0.568343	358	0.000946843	3.05002	5.05689	2501.85
Tasselmainaxislength	SNP222905	Unknown	-1	1	0.326074	0.568343	358	0.000946843	3.05002	5.05689	2501.85
Tasselmainaxislength	SNP222906	Unknown	-1	1	0.0170529	0.896176	358	4.95178e-05	3.05002	5.05689	2501.85
Tasselmainaxislength	SNP222907	Unknown	-1	1	1.36202	0.243974	358	0.00395499	3.05002	5.05689	2501.85
Tasselmainaxislength	SNP222908	Unknown	-1	1	0.0170529	0.896176	358	4.95178e-05	3.05002	5.05689	2501.85
Tasselmainaxislength	SNP222909	Unknown	-1	1	0.478507	0.489553	358	0.00138948	3.05002	5.05689	2501.85
Tasselmainaxislength	SNP222910	Unknown	-1	1	0.178844	0.672625	358	0.000519322	3.05002	5.05689	2501.85
Tasselmainaxislength	SNP222911	Unknown	-1	1	1.175	0.279114	358	0.00341193	3.05002	5.05689	2501.85
Tasselmainaxislength	SNP222912	Unknown	-1	1	0.240544	0.624118	358	0.000698484	3.05002	5.05689	2501.85
Tasselmainaxislength	SNP222913	Unknown	-1	1	0.623201	0.430389	358	0.00180963	3.05002	5.05689	2501.85
Tasselmainaxislength	SNP222914	Unknown	-1	1	0.413784	0.520472	358	0.00120153	3.05002	5.05689	2501.85
Tasselmainaxislength	SNP222915	Unknown	-1	1	0.493716	0.482736	358	0.00143364	3.05002	5.05689	2501.85
Tasselmainaxislength	SNP222916	Unknown	-1	1	0.0504416	0.822426	358	0.000146471	3.05002	5.05689	2501.85
Tasselmainaxislength	SNP222917	Unknown	-1	1	0.0401722	0.841259	358	0.000116651	3.05002	5.05689	2501.85
Tasselmainaxislength	SNP222918	Unknown	-1	1	0.000200624	0.988707	358	5.82567e-07	3.05002	5.05689	2501.85
Tasselmainaxislength	SNP222919	Unknown	-1	1	0.0141962	0.905226	358	4.12224e-05	3.05002	5.05689	2501.85
Tasselmainaxislength	SNP222920	Unknown	-1	1	0.234724	0.628343	358	0.000681584	3.05002	5.05689	2501.85
Tasselmainaxislength	SNP222921	Unknown	-1	1	0.00825851	0.927645	339	2.4905e-05	3.05002	5.05689	2501.85
Tasselmainaxislength	SNP222922	Unknown	-1	1	0.111658	0.738473	340	0.000334241	3.05002	5.05689	2501.85
cobweight	None	0	NaN	NaN	491	NaN	4.9954	6.57312	2674.32
cobweight	SNP222900	Unknown	-1	1	0.05864	0.808799	357	0.000158471	4.9954	6.57312	2674.32
cobweight	SNP222901	Unknown	-1	1	0.171808	0.678762	357	0.0004643	4.9954	6.57312	2674.32
cobweight	SNP222902	Unknown	-1	1	1.04147	0.308179	357	0.0028145	4.9954	6.57312	2674.32
cobweight	SNP222903	Unknown	-1	1	2.55651	0.110735	357	0.0069088	4.9954	6.57312	2674.32
cobweight	SNP222904	Unknown	-1	1	0.237445	0.62636	357	0.000641678	4.9954	6.57312	2674.32
cobweight	SNP222905	Unknown	-1	1	0.237445	0.62636	357	0.000641678	4.9954	6.57312	2674.32
cobweight	SNP222906	Unknown	-1	1	0.637971	0.424984	357	0.00172407	4.9954	6.57312	2674.32
cobweight	SNP222907	Unknown	-1	1	0.444934	0.505186	357	0.0012024	4.9954	6.57312	2674.32
cobweight	SNP222908	Unknown	-1	1	0.637971	0.424984	357	0.00172407	4.9954	6.57312	2674.32
cobweight	SNP222909	Unknown	-1	1	0.494954	0.48219	357	0.00133758	4.9954	6.57312	2674.32
cobweight	SNP222910	Unknown	-1	1	0.0484328	0.82594	357	0.000130886	4.9954	6.57312	2674.32
cobweight	SNP222911	Unknown	-1	1	1.60565e-05	0.996805	357	4.33916e-08	4.9954	6.57312	2674.32
cobweight	SNP222912	Unknown	-1	1	0.94266	0.33226	357	0.00254748	4.9954	6.57312	2674.32
cobweight	SNP222913	Unknown	-1	1	0.582937	0.445673	357	0.00157535	4.9954	6.57312	2674.32
cobweight	SNP222914	Unknown	-1	1	0.00103862	0.974309	357	2.80679e-06	4.9954	6.57312	2674.32
cobweight	SNP222915	Unknown	-1	1	1.13845	0.286709	357	0.00307659	4.9954	6.57312	2674.32
cobweight	SNP222916	Unknown	-1	1	1.46962	0.226217	357	0.00397154	4.9954	6.57312	2674.32
cobweight	SNP222917	Unknown	-1	1	2.13944	0.144444	357	0.0057817	4.9954	6.57312	2674.32
cobweight	SNP222918	Unknown	-1	1	1.19071	0.27593	357	0.00321782	4.9954	6.57312	2674.32
cobweight	SNP222919	Unknown	-1	1	1.19394	0.275281	357	0.00322654	4.9954	6.57312	2674.32
cobweight	SNP222920	Unknown	-1	1	0.142619	0.705918	357	0.00038542	4.9954	6.57312	2674.32
cobweight	SNP222921	Unknown	-1	1	0.0251839	0.874006	338	7.11375e-05	4.9954	6.57312	2674.32
cobweight	SNP222922	Unknown	-1	1	0.00177034	0.966464	339	4.94235e-06	4.9954	6.57312	2674.32
