# Supplementary material for: The CLAVATA receptor FASCIATED EAR2 responds to distinct CLE peptides by signaling through two downstream effectors
Source: eLife. 2018 Mar 15;7:e35673. doi: 10.7554/eLife.35673 (PMC5854466; doi:10.7554/eLife.35673)
Supplement: Supplementary file 2. [file elife-35673-supp2.xlsx]

## Sheet: Sheet1
Table supplement 2. List of Primers
Primer	sequence	purpose
Fea3-6R	5’-AGGCTGTTGTTCCTGAGGTC-3’	genotype for fea3
Fea3-6F	5’-GCTGGAGACGCTGGAGTTC-3’	genotype for fea3
Fea2-AsA	5’-AATAGGTCAGGTTCCCTATC-3’	genotype for fea2
Fea2-D	5’-AACCTGCAGTCCCTGCCTCCA-3’	genotype for fea2
Mu58	5’-CCAWSGCCTCYATTTCGT-3’	genotype for fea2 and Zmcrn
Zmcrn-F	5’-GATGCGTCAAGAAAGCTCTCG-3’	genotype for Zmcrn
Zmcrn-R	5’-ATCACCTGAACCTGCTGCAATC-3’	genotype for Zmcrn
ZmCRN-1CF	5’-CAGGGCGGCCTCCCAAGATGGCTCCGGCGCACG-3’	genotype for Zmcrn-148
	(PCR products digestion with Cac8I, cut product of wild type)
ZmCRN-1R	5’-AATGGCAACCCGAATGGCCATC-3’	genotype for Zmcrn-148
ZmCRN-Fo1	ATGACGAGCAGGAACCCTAC	for in situ probe
ZmCRN-Re3	TCATAAGCTGTGGAGCTGCGT	for in situ probe
